# Supplementary material for: Comprehensive Characterization of Cachexia-Inducing Factors in Diffuse Large B-Cell Lymphoma Reveals a Molecular Subtype and a Prognosis-Related Signature
Source: Front Cell Dev Biol. 2021 May 17;9:648856. doi: 10.3389/fcell.2021.648856 (PMC8166255; doi:10.3389/fcell.2021.648856)
Supplement: Supplementary Table 1 — Clinical characteristics of the 882 cases of DLBCL patients which was merged by GSE10846 and GSE31312. [file Table_1.xls]

## Sheet: Table S1
Table S1 Clinical characteristics of the 882 cases of DLBCL patients which was merged by GSE10846 and GSE31312
	Characteristics	merged cohort(GSE10846+GSE31312)
		(n=882)
	Age
	<60	365(41.38%)
	≥60	517(58.62%)
	Sex
	Male	493(55.9%)
	Female	371(42.06%)
	NA	18(2.04%)
	Stage
	I-II	421(32.1%)
	III-IV	464(67.9%)
	NA	7
	COO type
	GCB	412(46.71%)
	ABC	364(41.27%)
	Unclassified	106(12.02%)
	NA
	ECOG performance
	0-1	669(75.85%)
	2-4	189(21.42%)
	NA	24(2.72%)
	LDH escalated
	Yes	452(41.25%)
	NO	322(36.51%)
	NA	108(12.24%)
	IPI score
	0-2	275(31.18%)
	3-5	148(16.78%)
	NA	459(52.04%)
	Extranodal sites
	Yes	423(47.96%)
	NO	428(48.53%)
	NA	31(3.51%)

## Sheet: S2
Table-S2: Prognostic analysis for mutation satatus of 13 CIFs in 48 cases of DLBCL
mutation CIFs	HR	p value
CCL2	<1.0	0.75
CSF2	<1.0	0.492
HGF	<1.0	0.685
IFNG	<1.0	0.685
IL10	<1.0	0.685
IL17A	<1.0	0.527
IL4	<1.0	0.492
IL6	<1.0	0.634
TNF	<1.0	0.36
VEGFA	<1.0	0.527
LIF	>1.0	7.881e-06
TGFA	>1.0	0.0139
TNFSF11	>1.0	0.518

## Sheet: S3
Table-S3: Spearman correlation analysis of the 25 CIFs
From	To	cor	pvalue	Regulation
IL17A	CCL2	-0.273475	1.25472e-16	negative
CSF2	IL15	-0.234698	1.58167e-12	negative
CSF3	CXCL12	-0.203904	9.45703e-10	negative
CSF2	CXCL12	-0.199719	2.09683e-09	negative
IL17A	CXCL12	-0.193616	6.49515e-09	negative
IL17A	TNFSF10	-0.188118	1.7441e-08	negative
CSF2	CCL2	-0.185637	2.69815e-08	negative
LIF	TNFSF10	-0.183897	3.65095e-08	negative
TNF	CXCL12	-0.181791	5.24456e-08	negative
CXCL12	TNF	-0.181791	5.24456e-08	negative
CSF3	TNFSF10	-0.177591	1.06671e-07	negative
VEGFA	TNFSF11	-0.169567	3.95243e-07	negative
TNFSF11	VEGFA	-0.169567	3.95243e-07	negative
CSF3	CCL2	-0.165314	7.72309e-07	negative
CSF3	IL15	-0.158936	2.04383e-06	negative
IL17A	IL15	-0.158517	2.17608e-06	negative
CSF2	TNFSF10	-0.158003	2.3492e-06	negative
IL17A	VEGFA	-0.157629	2.48352e-06	negative
IL10	CD40LG	-0.150063	7.43677e-06	negative
CD40LG	IL10	-0.150063	7.43677e-06	negative
MMP13	CCL2	-0.149979	7.52601e-06	negative
CCL2	MMP13	-0.149979	7.52601e-06	negative
LEP	IL15	-0.146608	1.20617e-05	negative
IL4	CCL2	-0.143019	1.97058e-05	negative
LEP	TNFSF10	-0.140667	2.70119e-05	negative
LEP	CCL2	-0.139105	3.32143e-05	negative
CSF3	IFNG	-0.128761	0.000123574	negative
LIF	CXCL12	-0.127648	0.000141545	negative
VEGFA	CD40LG	-0.119176	0.000383743	negative
CD40LG	VEGFA	-0.119176	0.000383743	negative
LIF	CCL2	-0.11488	0.000621326	negative
IL4	TNFSF10	-0.113866	0.000694557	negative
LEP	CXCL12	-0.112575	0.000799317	negative
IL17A	IFNG	-0.110957	0.000951347	negative
VEGFA	TGFA	-0.109255	0.00113983	negative
TGFA	VEGFA	-0.109255	0.00113983	negative
LEP	IFNG	-0.102909	0.00218757	negative
IL4	VEGFA	-0.101123	0.00261181	negative
LIF	IL15	-0.100852	0.00268242	negative
VEGFA	MMP13	-0.0978715	0.00358197	negative
MMP13	VEGFA	-0.0978715	0.00358197	negative
MMP13	IFNG	-0.0965785	0.00405127	negative
IFNG	MMP13	-0.0965785	0.00405127	negative
TNFSF10	MMP13	-0.0943266	0.00500324	negative
MMP13	TNFSF10	-0.0943266	0.00500324	negative
LIF	IFNG	-0.0940684	0.00512443	negative
PDGFB	IL15	-0.094007	0.00515361	negative
CSF2	IFNG	-0.0939169	0.00519677	negative
CXCL8	CD40LG	-0.0892189	0.00794943	negative
CD40LG	CXCL8	-0.0892189	0.00794943	negative
FGF2	VEGFA	-0.0891524	0.00799636	negative
IL4	IFNG	-0.0877889	0.00901451	negative
CSF3	VEGFA	-0.0841985	0.0122691	negative
IL6	IFNG	-0.0815765	0.0152639	negative
IFNG	IL6	-0.0815765	0.0152639	negative
IL4	CXCL12	-0.0787613	0.0191772	negative
HGF	TNFSF11	-0.0778328	0.0206473	negative
PDGFB	TNFSF10	-0.0738363	0.0281491	negative
PDGFB	CCL2	-0.0723292	0.0315335	negative
LEP	CD40LG	-0.0694205	0.0390568	negative
CSF2	VEGFA	-0.0659854	0.04985	negative
IL4	IL15	-0.0632724	0.0600472	negative
TGFA	IFNG	-0.0630928	0.0607791	negative
IFNG	TGFA	-0.0630928	0.0607791	negative
HGF	CXCL12	-0.057734	0.0862432	negative
HGF	IL15	-0.0574407	0.087854	negative
TGFA	CCL2	-0.0558011	0.0973116	negative
CCL2	TGFA	-0.0558011	0.0973116	negative
IL17A	TGFA	0.0565817	0.0927121	postive
TNF	CXCL8	0.0574059	0.0880467	postive
CXCL8	TNF	0.0574059	0.0880467	postive
CSF2	TNFSF11	0.0575444	0.0872819	postive
IL17A	TNFSF11	0.0589352	0.0798919	postive
MMP13	IL6	0.0589865	0.0796293	postive
IL6	MMP13	0.0589865	0.0796293	postive
FGF2	IL10	0.0594036	0.0775209	postive
TNFSF11	CXCL12	0.0607765	0.0708983	postive
CXCL12	TNFSF11	0.0607765	0.0708983	postive
TNFSF10	CD40LG	0.0610562	0.0696077	postive
CD40LG	TNFSF10	0.0610562	0.0696077	postive
CSF1	CXCL8	0.0614431	0.067854	postive
CSF3	TNFSF11	0.0615619	0.0673229	postive
IL17A	CD40LG	0.0619904	0.0654353	postive
LIF	TNF	0.0631627	0.0604934	postive
CSF2	TNF	0.0632525	0.0601281	postive
CSF1	IL6	0.068986	0.0403019	postive
LIF	TGFA	0.070322	0.0365771	postive
TNFSF10	CXCL8	0.0708399	0.0352141	postive
CXCL8	TNFSF10	0.0708399	0.0352141	postive
IL1B	IFNG	0.071304	0.0340298	postive
IFNG	IL1B	0.071304	0.0340298	postive
LEP	IL6	0.072512	0.0311051	postive
HGF	MMP13	0.0729843	0.0300218	postive
HGF	IL6	0.0739809	0.0278414	postive
LEP	IL1B	0.0744572	0.0268486	postive
CSF2	IL6	0.0746499	0.0264555	postive
CSF2	IL1B	0.0806278	0.0164962	postive
HGF	IL1B	0.0831192	0.0134324	postive
TNFSF10	IL6	0.0838781	0.0126048	postive
IL6	TNFSF10	0.0838781	0.0126048	postive
PDGFB	IL6	0.0844848	0.011976	postive
FGF2	TGFA	0.0849167	0.0115453	postive
TNFSF11	TNF	0.0877143	0.00907348	postive
TNF	TNFSF11	0.0877143	0.00907348	postive
VEGFA	IL10	0.0912424	0.00663441	postive
IL10	VEGFA	0.0912424	0.00663441	postive
IL6	IL15	0.0928661	0.00572424	postive
IL15	IL6	0.0928661	0.00572424	postive
IL10	CCL2	0.0939899	0.00516178	postive
CCL2	IL10	0.0939899	0.00516178	postive
CSF2	MMP13	0.0940594	0.0051287	postive
CSF1	TNF	0.0949303	0.00472999	postive
CXCL12	CD40LG	0.0961022	0.00423771	postive
CD40LG	CXCL12	0.0961022	0.00423771	postive
IL15	CXCL8	0.0970828	0.00386195	postive
CXCL8	IL15	0.0970828	0.00386195	postive
FGF2	IL15	0.100561	0.00276029	postive
LIF	CD40LG	0.103671	0.00202655	postive
CSF2	CD40LG	0.106183	0.00156941	postive
CSF3	TGFA	0.10749	0.00137116	postive
CSF1	CD40LG	0.109711	0.00108614	postive
TGFA	CD40LG	0.110017	0.00105159	postive
CD40LG	TGFA	0.110017	0.00105159	postive
IL6	IL10	0.111339	0.000913201	postive
IL10	IL6	0.111339	0.000913201	postive
TNF	IL6	0.114706	0.000633352	postive
IL6	TNF	0.114706	0.000633352	postive
PDGFB	IL1B	0.115956	0.00055152	postive
CSF1	VEGFA	0.116802	0.000501813	postive
TGFA	IL6	0.117265	0.000476429	postive
IL6	TGFA	0.117265	0.000476429	postive
FGF2	CXCL8	0.118742	0.000403175	postive
LEP	VEGFA	0.11886	0.000397832	postive
CSF1	IL1B	0.121187	0.000304578	postive
IL1B	IL15	0.122309	0.000267348	postive
IL15	IL1B	0.122309	0.000267348	postive
TNF	IL1B	0.124126	0.00021593	postive
IL1B	TNF	0.124126	0.00021593	postive
IL10	CXCL8	0.126811	0.000156637	postive
CXCL8	IL10	0.126811	0.000156637	postive
CSF1	TNFSF11	0.127088	0.000151492	postive
LEP	CXCL8	0.130297	0.000102285	postive
CSF3	IL1B	0.131331	8.99582e-05	postive
FGF2	IL6	0.132141	8.12863e-05	postive
TNFSF11	MMP13	0.133801	6.5926e-05	postive
MMP13	TNFSF11	0.133801	6.5926e-05	postive
LIF	IL1B	0.135432	5.354e-05	postive
MMP13	CXCL8	0.140347	2.81841e-05	postive
CXCL8	MMP13	0.140347	2.81841e-05	postive
IL4	TGFA	0.14054	2.74703e-05	postive
CSF3	MMP13	0.143817	1.76868e-05	postive
IL4	TNFSF11	0.147953	1.0005e-05	postive
VEGFA	IL15	0.148124	9.76949e-06	postive
IL15	VEGFA	0.148124	9.76949e-06	postive
LIF	TNFSF11	0.148801	8.8848e-06	postive
CSF3	IL6	0.165351	7.67864e-07	postive
LIF	CXCL8	0.165873	7.07961e-07	postive
TNFSF11	IL15	0.174567	1.75985e-07	postive
IL15	TNFSF11	0.174567	1.75985e-07	postive
FGF2	TNFSF11	0.174789	1.69675e-07	postive
TNFSF11	CD40LG	0.183173	4.13711e-08	postive
CD40LG	TNFSF11	0.183173	4.13711e-08	postive
TNF	IL10	0.185951	2.55399e-08	postive
IL10	TNF	0.185951	2.55399e-08	postive
VEGFA	CCL2	0.186274	2.41346e-08	postive
CCL2	VEGFA	0.186274	2.41346e-08	postive
IL6	CCL2	0.186466	2.33368e-08	postive
CCL2	IL6	0.186466	2.33368e-08	postive
VEGFA	TNFSF10	0.192443	8.03861e-09	postive
TNFSF10	VEGFA	0.192443	8.03861e-09	postive
CSF3	CXCL8	0.195808	4.34577e-09	postive
CXCL8	CCL2	0.196887	3.5594e-09	postive
CCL2	CXCL8	0.196887	3.5594e-09	postive
IL4	MMP13	0.203642	9.94637e-10	postive
FGF2	MMP13	0.204053	9.19005e-10	postive
IL15	IL10	0.21083	2.43798e-10	postive
IL10	IL15	0.21083	2.43798e-10	postive
IL1B	IL10	0.212625	1.70283e-10	postive
IL10	IL1B	0.212625	1.70283e-10	postive
LIF	IL6	0.213413	1.45304e-10	postive
TNFSF10	IL1B	0.218093	5.59253e-11	postive
IL1B	TNFSF10	0.218093	5.59253e-11	postive
IL17A	MMP13	0.227619	7.48334e-12	postive
IL10	IFNG	0.231285	3.36724e-12	postive
IFNG	IL10	0.231285	3.36724e-12	postive
TNFSF10	IL10	0.235096	1.44707e-12	postive
IL10	TNFSF10	0.235096	1.44707e-12	postive
TNFSF11	TGFA	0.257146	8.12402e-15	postive
TGFA	TNFSF11	0.257146	8.12402e-15	postive
CSF1	IFNG	0.261976	2.43808e-15	postive
IFNG	CXCL12	0.283806	7.71647e-18	postive
CXCL12	IFNG	0.283806	7.71647e-18	postive
IFNG	CCL2	0.284311	6.71219e-18	postive
CCL2	IFNG	0.284311	6.71219e-18	postive
LIF	MMP13	0.286888	3.28174e-18	postive
PDGFB	MMP13	0.289307	1.66482e-18	postive
VEGFA	IL6	0.296987	1.84849e-19	postive
IL6	VEGFA	0.296987	1.84849e-19	postive
IL1B	CCL2	0.309458	4.51054e-21	postive
CCL2	IL1B	0.309458	4.51054e-21	postive
VEGFA	CXCL8	0.319277	2.13206e-22	postive
CXCL8	VEGFA	0.319277	2.13206e-22	postive
VEGFA	IL1B	0.3318	3.67893e-24	postive
IL1B	VEGFA	0.3318	3.67893e-24	postive
CSF1	CCL2	0.345083	4.01801e-26	postive
CSF1	IL15	0.352818	2.6139e-27	postive
IL15	CXCL12	0.359227	2.56345e-28	postive
CXCL12	IL15	0.359227	2.56345e-28	postive
CSF1	TNFSF10	0.361324	1.18522e-28	postive
IL6	CXCL8	0.373266	1.31117e-30	postive
CXCL8	IL6	0.373266	1.31117e-30	postive
CSF1	CXCL12	0.38368	2.20586e-32	postive
IL6	IL1B	0.395298	1.93851e-34	postive
IL1B	IL6	0.395298	1.93851e-34	postive
IL15	CCL2	0.397593	7.43775e-35	postive
CCL2	IL15	0.397593	7.43775e-35	postive
CXCL12	CCL2	0.426837	1.88988e-40	postive
CCL2	CXCL12	0.426837	1.88988e-40	postive
IL15	IFNG	0.427843	1.18583e-40	postive
IFNG	IL15	0.427843	1.18583e-40	postive
TNFSF10	IFNG	0.473363	1.45617e-50	postive
IFNG	TNFSF10	0.473363	1.45617e-50	postive
TNFSF10	CCL2	0.491871	4.8488e-55	postive
CCL2	TNFSF10	0.491871	4.8488e-55	postive
TNFSF10	CXCL12	0.52278	3.69214e-63	postive
CXCL12	TNFSF10	0.52278	3.69214e-63	postive
TNFSF10	IL15	0.571113	1.15337e-77	postive
IL15	TNFSF10	0.571113	1.15337e-77	postive
IL1B	CXCL8	0.607949	1.88155e-90	postive
CXCL8	IL1B	0.607949	1.88155e-90	postive
CCL2	CCL2	1	0	postive
CD40LG	CD40LG	1	0	postive
CXCL12	CXCL12	1	0	postive
CXCL8	CXCL8	1	0	postive
IFNG	IFNG	1	0	postive
IL10	IL10	1	0	postive
IL15	IL15	1	0	postive
IL1B	IL1B	1	0	postive
IL6	IL6	1	0	postive
MMP13	MMP13	1	0	postive
TGFA	TGFA	1	0	postive
TNF	TNF	1	0	postive
TNFSF10	TNFSF10	1	0	postive
TNFSF11	TNFSF11	1	0	postive
VEGFA	VEGFA	1	0	postive

## Sheet: S4
Table-S4: Prognostic analysis of 25 CIFs in 884 cases of DLBCL using a univariate Cox regression model
id	HR	HR.95L	HR.95H	pvalue
CCL2	1.13746	1.04438	1.23885	0.00310898
CD40LG	0.895169	0.778836	1.02888	0.118964
CSF1	0.926143	0.746217	1.14945	0.486327
CSF2	0.606051	0.425308	0.863605	0.00557974
CSF3	0.815205	0.613743	1.0828	0.158329
CXCL12	1.03953	0.961417	1.12399	0.330685
CXCL8	0.984221	0.922058	1.05057	0.632777
FGF2	0.880998	0.702833	1.10433	0.271725
HGF	1.20103	0.936807	1.53978	0.148453
IFNG	1.06975	0.981243	1.16623	0.125968
IL10	1.03783	0.930263	1.15783	0.506002
IL15	1.14583	1.02999	1.2747	0.0123037
IL17A	0.578786	0.371676	0.901306	0.0155295
IL1B	1.04267	0.927646	1.17195	0.483547
IL4	0.662345	0.500254	0.876956	0.00401672
IL6	1.05165	0.940429	1.17603	0.37721
LEP	0.907451	0.73683	1.11758	0.360786
LIF	0.864284	0.710228	1.05176	0.145346
MMP13	0.870011	0.738492	1.02495	0.0958658
PDGFB	0.951315	0.777847	1.16347	0.627032
TGFA	0.802364	0.6825	0.943277	0.00764552
TNF	0.892418	0.780203	1.02077	0.0968976
TNFSF10	1.13395	1.02072	1.25975	0.0191774
TNFSF11	0.953805	0.856486	1.06218	0.389056
VEGFA	0.996654	0.911953	1.08922	0.941046

## Sheet: S5
Table-S5 consensus clustering analysisi results of 884 cases of DLBCL
id	cluster
GSM274898	cluster A
GSM274899	cluster A
GSM274900	cluster A
GSM274902	cluster A
GSM274904	cluster A
GSM274905	cluster B
GSM274906	cluster A
GSM274909	cluster A
GSM274910	cluster A
GSM274913	cluster A
GSM274914	cluster A
GSM274916	cluster A
GSM274927	cluster B
GSM274928	cluster A
GSM274929	cluster A
GSM274930	cluster A
GSM274931	cluster A
GSM274936	cluster A
GSM274937	cluster A
GSM274938	cluster A
GSM274942	cluster B
GSM274943	cluster A
GSM274944	cluster A
GSM274946	cluster A
GSM274951	cluster A
GSM274953	cluster A
GSM274956	cluster A
GSM274959	cluster B
GSM274960	cluster A
GSM274961	cluster A
GSM274963	cluster A
GSM274965	cluster A
GSM274966	cluster B
GSM274968	cluster A
GSM274969	cluster A
GSM274973	cluster A
GSM274976	cluster B
GSM274977	cluster A
GSM274978	cluster A
GSM274979	cluster B
GSM274981	cluster B
GSM274982	cluster A
GSM274986	cluster A
GSM274987	cluster A
GSM274990	cluster A
GSM274991	cluster A
GSM274993	cluster A
GSM274994	cluster A
GSM274997	cluster A
GSM274998	cluster A
GSM275005	cluster A
GSM275006	cluster B
GSM275007	cluster A
GSM275009	cluster A
GSM275017	cluster A
GSM275020	cluster A
GSM275024	cluster A
GSM275033	cluster B
GSM275036	cluster A
GSM275038	cluster B
GSM275043	cluster B
GSM275045	cluster A
GSM275046	cluster A
GSM275047	cluster A
GSM275048	cluster A
GSM275050	cluster B
GSM275051	cluster A
GSM275053	cluster A
GSM275054	cluster A
GSM275055	cluster A
GSM275058	cluster A
GSM275059	cluster B
GSM275062	cluster A
GSM275068	cluster A
GSM275071	cluster A
GSM275074	cluster A
GSM275076	cluster B
GSM275077	cluster B
GSM275078	cluster B
GSM275079	cluster B
GSM275080	cluster A
GSM275081	cluster B
GSM275082	cluster B
GSM275083	cluster A
GSM275084	cluster A
GSM275085	cluster B
GSM275086	cluster B
GSM275088	cluster B
GSM275089	cluster B
GSM275090	cluster B
GSM275092	cluster A
GSM275093	cluster B
GSM275094	cluster B
GSM275095	cluster B
GSM275097	cluster A
GSM275098	cluster A
GSM275099	cluster A
GSM275100	cluster A
GSM275101	cluster A
GSM275102	cluster B
GSM275103	cluster A
GSM275104	cluster A
GSM275105	cluster B
GSM275107	cluster A
GSM275111	cluster A
GSM275112	cluster A
GSM275113	cluster B
GSM275115	cluster B
GSM275117	cluster A
GSM275118	cluster A
GSM275119	cluster A
GSM275120	cluster A
GSM275121	cluster B
GSM275122	cluster B
GSM275124	cluster A
GSM275126	cluster A
GSM275127	cluster A
GSM275129	cluster B
GSM275131	cluster B
GSM275132	cluster B
GSM275133	cluster A
GSM275134	cluster A
GSM275135	cluster B
GSM275137	cluster A
GSM275138	cluster B
GSM275139	cluster A
GSM275140	cluster B
GSM275142	cluster A
GSM275143	cluster A
GSM275144	cluster A
GSM275145	cluster A
GSM275147	cluster A
GSM275148	cluster A
GSM275149	cluster B
GSM275150	cluster B
GSM275151	cluster B
GSM275152	cluster B
GSM275153	cluster A
GSM275154	cluster A
GSM275156	cluster A
GSM275158	cluster B
GSM275159	cluster B
GSM275162	cluster B
GSM275163	cluster A
GSM275164	cluster B
GSM275165	cluster B
GSM275166	cluster A
GSM275167	cluster B
GSM275168	cluster B
GSM275170	cluster B
GSM275175	cluster B
GSM275176	cluster B
GSM275178	cluster B
GSM275179	cluster A
GSM275180	cluster A
GSM275181	cluster B
GSM275184	cluster A
GSM275186	cluster A
GSM275187	cluster B
GSM275190	cluster B
GSM275191	cluster B
GSM275192	cluster B
GSM275194	cluster A
GSM275195	cluster B
GSM275196	cluster B
GSM275197	cluster B
GSM275200	cluster B
GSM275202	cluster B
GSM275204	cluster B
GSM275205	cluster B
GSM275208	cluster B
GSM275209	cluster A
GSM275210	cluster B
GSM275211	cluster A
GSM275212	cluster A
GSM275213	cluster A
GSM275214	cluster B
GSM275215	cluster B
GSM275216	cluster B
GSM275218	cluster A
GSM275219	cluster B
GSM275220	cluster A
GSM275221	cluster A
GSM275222	cluster A
GSM275223	cluster B
GSM275224	cluster B
GSM275225	cluster B
GSM275227	cluster B
GSM275228	cluster B
GSM275229	cluster B
GSM275230	cluster B
GSM275231	cluster B
GSM275232	cluster B
GSM275234	cluster A
GSM275237	cluster B
GSM275239	cluster A
GSM275240	cluster B
GSM275241	cluster A
GSM275242	cluster A
GSM275243	cluster A
GSM275244	cluster A
GSM275245	cluster B
GSM275246	cluster B
GSM275248	cluster B
GSM275249	cluster B
GSM275250	cluster A
GSM275251	cluster B
GSM275252	cluster A
GSM275255	cluster B
GSM275256	cluster B
GSM275257	cluster B
GSM275258	cluster A
GSM275259	cluster B
GSM275260	cluster B
GSM275261	cluster B
GSM275262	cluster B
GSM275263	cluster A
GSM275264	cluster B
GSM275267	cluster A
GSM275268	cluster A
GSM275269	cluster A
GSM275270	cluster B
GSM275272	cluster A
GSM275273	cluster A
GSM275276	cluster B
GSM275277	cluster B
GSM275278	cluster B
GSM275280	cluster B
GSM275282	cluster A
GSM275283	cluster A
GSM275284	cluster A
GSM275285	cluster A
GSM275286	cluster A
GSM275288	cluster B
GSM275289	cluster B
GSM275290	cluster B
GSM275292	cluster A
GSM275293	cluster A
GSM275294	cluster A
GSM275295	cluster A
GSM275296	cluster A
GSM275297	cluster A
GSM275298	cluster B
GSM275299	cluster A
GSM275300	cluster B
GSM275301	cluster B
GSM275302	cluster B
GSM275303	cluster A
GSM275306	cluster B
GSM775984	cluster A
GSM775985	cluster A
GSM775986	cluster A
GSM775988	cluster A
GSM775990	cluster A
GSM775991	cluster A
GSM775992	cluster A
GSM775993	cluster A
GSM775995	cluster B
GSM775998	cluster A
GSM776000	cluster A
GSM776002	cluster A
GSM776003	cluster A
GSM776004	cluster A
GSM776005	cluster B
GSM776006	cluster A
GSM776011	cluster A
GSM776014	cluster B
GSM776018	cluster B
GSM776021	cluster A
GSM776022	cluster B
GSM776023	cluster B
GSM776026	cluster B
GSM776027	cluster A
GSM776029	cluster B
GSM776031	cluster A
GSM776032	cluster B
GSM776035	cluster B
GSM776041	cluster B
GSM776045	cluster B
GSM776048	cluster B
GSM776051	cluster A
GSM776052	cluster A
GSM776053	cluster A
GSM776054	cluster B
GSM776055	cluster A
GSM776058	cluster A
GSM776059	cluster A
GSM776060	cluster A
GSM776061	cluster A
GSM776062	cluster A
GSM776063	cluster A
GSM776064	cluster A
GSM776065	cluster A
GSM776067	cluster A
GSM776070	cluster B
GSM776071	cluster A
GSM776072	cluster A
GSM776073	cluster A
GSM776074	cluster B
GSM776077	cluster A
GSM776078	cluster B
GSM776080	cluster B
GSM776081	cluster B
GSM776084	cluster A
GSM776085	cluster A
GSM776087	cluster A
GSM776088	cluster B
GSM776091	cluster A
GSM776095	cluster B
GSM776096	cluster A
GSM776097	cluster B
GSM776098	cluster B
GSM776100	cluster B
GSM776101	cluster A
GSM776104	cluster A
GSM776105	cluster B
GSM776113	cluster A
GSM776116	cluster A
GSM776118	cluster A
GSM776122	cluster A
GSM776123	cluster B
GSM776124	cluster A
GSM776127	cluster A
GSM776129	cluster B
GSM776132	cluster A
GSM776134	cluster B
GSM776141	cluster B
GSM776144	cluster A
GSM776147	cluster A
GSM776149	cluster A
GSM776151	cluster B
GSM776154	cluster B
GSM776157	cluster A
GSM776158	cluster A
GSM776161	cluster A
GSM776167	cluster B
GSM776169	cluster A
GSM776170	cluster A
GSM776178	cluster A
GSM776182	cluster A
GSM776189	cluster A
GSM776193	cluster A
GSM776195	cluster A
GSM776197	cluster A
GSM776201	cluster B
GSM776205	cluster A
GSM776207	cluster A
GSM776208	cluster A
GSM776209	cluster A
GSM776216	cluster A
GSM776218	cluster A
GSM776223	cluster A
GSM776226	cluster A
GSM776241	cluster B
GSM776243	cluster A
GSM776247	cluster A
GSM776249	cluster A
GSM776250	cluster A
GSM776251	cluster A
GSM776253	cluster A
GSM776255	cluster A
GSM776256	cluster A
GSM776257	cluster A
GSM776259	cluster B
GSM776261	cluster B
GSM776265	cluster B
GSM776267	cluster A
GSM776268	cluster B
GSM776269	cluster B
GSM776270	cluster B
GSM776273	cluster A
GSM776276	cluster A
GSM776279	cluster A
GSM776282	cluster A
GSM776283	cluster A
GSM776284	cluster A
GSM776285	cluster A
GSM776286	cluster A
GSM776288	cluster B
GSM776292	cluster A
GSM776295	cluster A
GSM776296	cluster A
GSM776298	cluster B
GSM776299	cluster B
GSM776304	cluster A
GSM776314	cluster A
GSM776324	cluster A
GSM776327	cluster A
GSM776342	cluster B
GSM776345	cluster B
GSM776347	cluster A
GSM776348	cluster A
GSM776349	cluster B
GSM776363	cluster A
GSM776376	cluster A
GSM776378	cluster B
GSM776380	cluster B
GSM776382	cluster B
GSM776397	cluster B
GSM776414	cluster A
GSM776419	cluster A
GSM776423	cluster B
GSM776424	cluster A
GSM776429	cluster A
GSM776431	cluster A
GSM776434	cluster B
GSM776435	cluster B
GSM776442	cluster A
GSM776446	cluster A
GSM776453	cluster A
GSM776460	cluster A
GSM776465	cluster A
GSM776466	cluster A
GSM776468	cluster A
GSM776471	cluster A
GSM776472	cluster B
GSM776473	cluster A
GSM776475	cluster B
GSM776476	cluster A
GSM274895	cluster B
GSM274896	cluster B
GSM274897	cluster A
GSM274901	cluster B
GSM274903	cluster A
GSM274907	cluster A
GSM274908	cluster A
GSM274911	cluster B
GSM274912	cluster A
GSM274915	cluster B
GSM274917	cluster A
GSM274918	cluster A
GSM274919	cluster B
GSM274920	cluster A
GSM274921	cluster A
GSM274922	cluster A
GSM274923	cluster B
GSM274924	cluster B
GSM274925	cluster A
GSM274926	cluster B
GSM274932	cluster A
GSM274933	cluster A
GSM274934	cluster B
GSM274935	cluster B
GSM274939	cluster A
GSM274940	cluster A
GSM274941	cluster B
GSM274945	cluster A
GSM274947	cluster A
GSM274948	cluster A
GSM274949	cluster A
GSM274950	cluster A
GSM274952	cluster A
GSM274954	cluster A
GSM274955	cluster B
GSM274957	cluster B
GSM274958	cluster A
GSM274962	cluster A
GSM274964	cluster A
GSM274967	cluster A
GSM274970	cluster A
GSM274971	cluster B
GSM274972	cluster A
GSM274974	cluster A
GSM274975	cluster A
GSM274980	cluster A
GSM274983	cluster A
GSM274984	cluster A
GSM274985	cluster A
GSM274988	cluster A
GSM274989	cluster A
GSM274992	cluster A
GSM274995	cluster A
GSM274996	cluster A
GSM274999	cluster A
GSM275000	cluster A
GSM275001	cluster B
GSM275002	cluster A
GSM275003	cluster A
GSM275004	cluster A
GSM275008	cluster A
GSM275010	cluster A
GSM275011	cluster A
GSM275012	cluster B
GSM275013	cluster A
GSM275014	cluster A
GSM275015	cluster A
GSM275016	cluster A
GSM275018	cluster A
GSM275019	cluster A
GSM275021	cluster B
GSM275022	cluster A
GSM275023	cluster A
GSM275025	cluster A
GSM275026	cluster B
GSM275027	cluster A
GSM275028	cluster A
GSM275029	cluster A
GSM275030	cluster A
GSM275031	cluster A
GSM275032	cluster A
GSM275034	cluster A
GSM275035	cluster A
GSM275037	cluster B
GSM275039	cluster A
GSM275040	cluster A
GSM275041	cluster A
GSM275042	cluster A
GSM275044	cluster B
GSM275049	cluster A
GSM275052	cluster A
GSM275056	cluster A
GSM275057	cluster B
GSM275060	cluster A
GSM275061	cluster A
GSM275063	cluster A
GSM275064	cluster B
GSM275065	cluster A
GSM275066	cluster B
GSM275067	cluster B
GSM275069	cluster A
GSM275070	cluster B
GSM275072	cluster A
GSM275073	cluster A
GSM275075	cluster A
GSM275087	cluster A
GSM275091	cluster B
GSM275096	cluster A
GSM275106	cluster B
GSM275108	cluster A
GSM275109	cluster B
GSM275110	cluster B
GSM275114	cluster B
GSM275116	cluster B
GSM275123	cluster B
GSM275125	cluster A
GSM275128	cluster B
GSM275130	cluster A
GSM275136	cluster B
GSM275141	cluster A
GSM275146	cluster A
GSM275155	cluster A
GSM275157	cluster A
GSM275160	cluster B
GSM275161	cluster A
GSM275169	cluster B
GSM275171	cluster B
GSM275172	cluster B
GSM275173	cluster B
GSM275174	cluster A
GSM275177	cluster B
GSM275182	cluster B
GSM275183	cluster B
GSM275185	cluster A
GSM275188	cluster B
GSM275189	cluster B
GSM275193	cluster A
GSM275198	cluster B
GSM275199	cluster A
GSM275201	cluster B
GSM275203	cluster B
GSM275206	cluster B
GSM275207	cluster B
GSM275217	cluster A
GSM275226	cluster A
GSM275233	cluster B
GSM275235	cluster B
GSM275236	cluster B
GSM275238	cluster B
GSM275247	cluster A
GSM275253	cluster A
GSM275254	cluster B
GSM275265	cluster B
GSM275266	cluster A
GSM275271	cluster A
GSM275274	cluster B
GSM275275	cluster A
GSM275279	cluster B
GSM275281	cluster A
GSM275287	cluster B
GSM275291	cluster B
GSM275304	cluster B
GSM275305	cluster A
GSM275307	cluster A
GSM275308	cluster B
GSM775979	cluster A
GSM775980	cluster B
GSM775981	cluster B
GSM775982	cluster A
GSM775983	cluster A
GSM775987	cluster A
GSM775989	cluster A
GSM775994	cluster A
GSM775996	cluster A
GSM775997	cluster A
GSM775999	cluster B
GSM776007	cluster B
GSM776009	cluster A
GSM776010	cluster A
GSM776012	cluster B
GSM776013	cluster A
GSM776015	cluster A
GSM776016	cluster B
GSM776017	cluster B
GSM776019	cluster B
GSM776020	cluster A
GSM776024	cluster A
GSM776025	cluster B
GSM776028	cluster B
GSM776030	cluster A
GSM776033	cluster B
GSM776034	cluster B
GSM776036	cluster B
GSM776037	cluster B
GSM776038	cluster A
GSM776040	cluster B
GSM776042	cluster B
GSM776043	cluster A
GSM776044	cluster B
GSM776046	cluster B
GSM776047	cluster B
GSM776049	cluster A
GSM776056	cluster A
GSM776057	cluster A
GSM776066	cluster A
GSM776068	cluster A
GSM776069	cluster A
GSM776076	cluster A
GSM776082	cluster A
GSM776083	cluster A
GSM776086	cluster A
GSM776089	cluster B
GSM776090	cluster A
GSM776093	cluster A
GSM776094	cluster A
GSM776099	cluster A
GSM776102	cluster A
GSM776103	cluster A
GSM776106	cluster A
GSM776107	cluster B
GSM776108	cluster B
GSM776109	cluster A
GSM776110	cluster B
GSM776111	cluster B
GSM776114	cluster A
GSM776115	cluster B
GSM776117	cluster A
GSM776119	cluster B
GSM776120	cluster B
GSM776121	cluster A
GSM776125	cluster A
GSM776126	cluster A
GSM776128	cluster A
GSM776131	cluster A
GSM776133	cluster A
GSM776135	cluster A
GSM776136	cluster A
GSM776137	cluster A
GSM776138	cluster A
GSM776139	cluster A
GSM776140	cluster B
GSM776142	cluster B
GSM776143	cluster A
GSM776145	cluster A
GSM776146	cluster B
GSM776148	cluster A
GSM776152	cluster B
GSM776153	cluster A
GSM776155	cluster A
GSM776156	cluster A
GSM776160	cluster A
GSM776162	cluster B
GSM776163	cluster B
GSM776164	cluster A
GSM776165	cluster A
GSM776166	cluster B
GSM776168	cluster B
GSM776171	cluster A
GSM776172	cluster A
GSM776173	cluster B
GSM776174	cluster B
GSM776175	cluster A
GSM776176	cluster A
GSM776177	cluster A
GSM776179	cluster A
GSM776180	cluster A
GSM776181	cluster A
GSM776183	cluster A
GSM776184	cluster A
GSM776185	cluster A
GSM776186	cluster A
GSM776187	cluster A
GSM776188	cluster A
GSM776190	cluster A
GSM776191	cluster A
GSM776192	cluster A
GSM776194	cluster A
GSM776196	cluster A
GSM776198	cluster A
GSM776199	cluster A
GSM776200	cluster A
GSM776202	cluster A
GSM776203	cluster A
GSM776204	cluster A
GSM776206	cluster A
GSM776210	cluster A
GSM776211	cluster B
GSM776213	cluster A
GSM776214	cluster A
GSM776215	cluster A
GSM776217	cluster A
GSM776219	cluster A
GSM776220	cluster A
GSM776221	cluster B
GSM776222	cluster A
GSM776224	cluster B
GSM776225	cluster B
GSM776227	cluster B
GSM776228	cluster A
GSM776229	cluster B
GSM776230	cluster A
GSM776231	cluster A
GSM776232	cluster A
GSM776233	cluster A
GSM776234	cluster A
GSM776235	cluster B
GSM776236	cluster A
GSM776237	cluster B
GSM776238	cluster A
GSM776239	cluster B
GSM776240	cluster B
GSM776242	cluster A
GSM776244	cluster B
GSM776245	cluster B
GSM776246	cluster B
GSM776252	cluster A
GSM776254	cluster A
GSM776258	cluster A
GSM776260	cluster A
GSM776263	cluster A
GSM776264	cluster B
GSM776266	cluster A
GSM776271	cluster B
GSM776272	cluster B
GSM776277	cluster B
GSM776280	cluster A
GSM776281	cluster A
GSM776287	cluster A
GSM776289	cluster B
GSM776290	cluster B
GSM776291	cluster A
GSM776293	cluster A
GSM776294	cluster A
GSM776297	cluster A
GSM776300	cluster B
GSM776301	cluster B
GSM776302	cluster A
GSM776303	cluster B
GSM776305	cluster A
GSM776306	cluster B
GSM776307	cluster A
GSM776308	cluster B
GSM776309	cluster B
GSM776310	cluster A
GSM776311	cluster A
GSM776312	cluster A
GSM776313	cluster A
GSM776315	cluster A
GSM776316	cluster A
GSM776317	cluster A
GSM776318	cluster B
GSM776319	cluster B
GSM776320	cluster A
GSM776322	cluster B
GSM776325	cluster A
GSM776328	cluster A
GSM776329	cluster A
GSM776331	cluster B
GSM776332	cluster B
GSM776333	cluster B
GSM776334	cluster B
GSM776335	cluster A
GSM776336	cluster B
GSM776338	cluster B
GSM776339	cluster A
GSM776340	cluster A
GSM776341	cluster B
GSM776343	cluster A
GSM776344	cluster B
GSM776346	cluster B
GSM776350	cluster B
GSM776351	cluster B
GSM776352	cluster A
GSM776353	cluster B
GSM776354	cluster B
GSM776355	cluster A
GSM776356	cluster A
GSM776357	cluster A
GSM776358	cluster A
GSM776360	cluster A
GSM776361	cluster B
GSM776362	cluster A
GSM776364	cluster A
GSM776365	cluster A
GSM776366	cluster B
GSM776367	cluster B
GSM776368	cluster A
GSM776369	cluster A
GSM776370	cluster A
GSM776371	cluster A
GSM776372	cluster A
GSM776373	cluster A
GSM776374	cluster A
GSM776375	cluster B
GSM776377	cluster A
GSM776379	cluster A
GSM776381	cluster A
GSM776383	cluster A
GSM776384	cluster B
GSM776386	cluster B
GSM776387	cluster A
GSM776388	cluster B
GSM776389	cluster A
GSM776390	cluster B
GSM776391	cluster B
GSM776392	cluster B
GSM776393	cluster A
GSM776394	cluster B
GSM776395	cluster B
GSM776396	cluster A
GSM776398	cluster B
GSM776399	cluster A
GSM776400	cluster B
GSM776401	cluster A
GSM776403	cluster B
GSM776404	cluster A
GSM776405	cluster A
GSM776406	cluster B
GSM776407	cluster B
GSM776408	cluster B
GSM776409	cluster A
GSM776410	cluster B
GSM776411	cluster A
GSM776412	cluster B
GSM776413	cluster A
GSM776415	cluster B
GSM776416	cluster A
GSM776417	cluster B
GSM776418	cluster A
GSM776420	cluster B
GSM776421	cluster A
GSM776425	cluster A
GSM776426	cluster A
GSM776427	cluster A
GSM776428	cluster B
GSM776430	cluster A
GSM776432	cluster A
GSM776436	cluster A
GSM776437	cluster A
GSM776438	cluster B
GSM776440	cluster A
GSM776441	cluster B
GSM776443	cluster A
GSM776444	cluster B
GSM776445	cluster B
GSM776447	cluster A
GSM776448	cluster A
GSM776449	cluster B
GSM776450	cluster A
GSM776451	cluster B
GSM776452	cluster A
GSM776454	cluster A
GSM776455	cluster A
GSM776456	cluster B
GSM776457	cluster B
GSM776458	cluster B
GSM776459	cluster B
GSM776461	cluster A
GSM776462	cluster A
GSM776463	cluster A
GSM776464	cluster B
GSM776467	cluster B
GSM776469	cluster A
GSM776470	cluster B
GSM776474	cluster A

## Sheet: S6
Table-S6: Estimating relative abundance of tumor microenvironment cells in 884 case of DLBCL patients by the Single-Sample Gene-Set Enrichment Analysis (ssGSEA)
id	GSM775979	GSM775982	GSM775983	GSM775984	GSM775985	GSM775986	GSM775987	GSM775988	GSM775989	GSM775990	GSM775991	GSM775992	GSM775993	GSM775994	GSM775996	GSM775997	GSM775998	GSM776000	GSM776002	GSM776003	GSM776004	GSM776006	GSM776009	GSM776010	GSM776011	GSM776013	GSM776015	GSM776020	GSM776021	GSM776024	GSM776027	GSM776030	GSM776031	GSM776038	GSM776043	GSM776049	GSM776051	GSM776052	GSM776053	GSM776055	GSM776056	GSM776057	GSM776058	GSM776059	GSM776060	GSM776061	GSM776062	GSM776063	GSM776064
aDCs	0.548982	0.575213	0.572427	0.578201	0.633834	0.531773	0.529275	0.579449	0.493469	0.587543	0.657731	0.471055	0.499743	0.594155	0.539606	0.632503	0.632924	0.593013	0.707682	0.491291	0.657284	0.499052	0.570421	0.552148	0.550637	0.545049	0.559925	0.580671	0.595953	0.581349	0.555124	0.54048	0.678659	0.601845	0.605973	0.572158	0.671155	0.615757	0.482609	0.576729	0.566588	0.571624	0.486424	0.596819	0.540262	0.630186	0.594826	0.527715	0.535347
APC_co_inhibition	0.484604	0.634812	0.834593	0.609566	0.549316	0.579942	0.59137	0.548022	0.393984	0.54948	0.461646	0.58917	0.546365	0.530993	0.561959	0.528817	0.553328	0.521181	0.549905	0.538757	0.476171	0.525226	0.429085	0.482564	0.453533	0.517153	0.634765	0.589608	0.527159	0.589259	0.604005	0.526424	0.678556	0.548732	0.633699	0.572157	0.630577	0.544584	0.550716	0.561405	0.612618	0.752311	0.534359	0.520006	0.566972	0.605817	0.34932	0.507085	0.522655
APC_co_stimulation	0.601715	0.575832	0.60557	0.643622	0.659085	0.601463	0.576928	0.589645	0.527402	0.599884	0.606453	0.528436	0.660915	0.563417	0.613	0.547537	0.592084	0.47237	0.603441	0.572989	0.644413	0.599782	0.470874	0.548981	0.56271	0.571665	0.677639	0.561474	0.536062	0.551416	0.589264	0.623249	0.516512	0.649655	0.531491	0.59935	0.600846	0.588056	0.57735	0.627769	0.583798	0.646289	0.526526	0.602783	0.53717	0.56883	0.55177	0.620046	0.553303
B_cells	0.879147	0.851342	0.794483	0.730337	0.826201	0.78378	0.885283	0.792213	0.742989	0.806421	0.911078	0.673844	0.737421	0.830958	0.78945	0.754793	0.82776	0.828927	0.84318	0.806078	0.834976	0.883198	0.677205	0.8713	0.834541	0.807323	0.748057	0.78778	0.800375	0.815324	0.794923	0.868523	0.748808	0.691148	0.81232	0.861562	0.854131	0.799449	0.83309	0.909269	0.783011	0.727526	0.617131	0.818099	0.883122	0.728724	0.79691	0.695993	0.801331
CCR	0.505084	0.52653	0.502103	0.531818	0.523005	0.520085	0.511575	0.504386	0.521488	0.532933	0.510657	0.469954	0.544208	0.51855	0.532599	0.508612	0.52142	0.488956	0.530363	0.496683	0.520687	0.488905	0.522242	0.502959	0.482562	0.511242	0.504836	0.515276	0.513881	0.484489	0.516639	0.509367	0.531016	0.53145	0.482997	0.525865	0.533119	0.528666	0.466803	0.505009	0.545155	0.525778	0.499297	0.486524	0.515147	0.527598	0.510351	0.516473	0.507115
CD8+_T_cells	0.614179	0.847254	0.764947	0.676353	0.693341	0.680359	0.636949	0.891932	0.761955	0.552208	0.542066	0.862468	0.742431	0.622699	0.676556	0.68685	0.825397	0.623561	0.923576	0.561134	0.865358	0.648258	0.837669	0.610984	0.693696	0.605	0.695268	0.70465	0.643897	0.667934	0.93808	0.810842	0.529134	0.787717	0.514073	0.945788	0.654698	0.782291	0.595923	0.637406	0.844566	0.621532	0.596886	0.648917	0.604595	0.590496	0.649881	0.736954	0.765556
Check-point	0.558917	0.605768	0.606248	0.586627	0.580483	0.552445	0.568324	0.563695	0.549292	0.595134	0.576639	0.556607	0.604791	0.606547	0.591311	0.557266	0.58664	0.521976	0.621464	0.545981	0.555753	0.563447	0.546778	0.536205	0.527124	0.563137	0.591244	0.558453	0.540327	0.515743	0.566812	0.582788	0.569878	0.625686	0.5567	0.603265	0.59002	0.582065	0.537826	0.622489	0.63463	0.594085	0.534135	0.567269	0.577697	0.563769	0.554331	0.594078	0.569156
Cytolytic_activity	0.826451	0.968244	0.943815	0.901534	0.60261	0.881435	0.837621	0.921854	0.473031	0.978422	0.83738	0.772498	0.822337	0.810929	0.656627	0.960029	0.969905	0.84313	0.932504	0.801518	0.608735	0.663932	0.593512	0.729763	0.732311	0.967145	0.629105	0.886262	0.814789	0.573649	0.870117	0.877848	0.919294	0.834973	0.677841	0.972208	0.943736	0.924202	0.651013	0.727473	0.937908	0.67499	0.902894	0.733141	0.842736	0.899546	0.952278	0.841298	0.888635
DCs	0.428213	0.461469	0.595243	0.452917	0.352179	0.714885	0.552841	0.614782	0.545213	0.49184	0.432045	0.388263	0.512528	0.475709	0.560139	0.468842	0.404545	0.388859	0.486903	0.495417	0.520763	0.49138	0.41522	0.472055	0.419522	0.397244	0.585365	0.452286	0.599807	0.518482	0.361934	0.440216	0.583296	0.496525	0.436507	0.467052	0.483028	0.469335	0.465494	0.45196	0.620946	0.459564	0.498726	0.521724	0.464316	0.538214	0.403525	0.624501	0.438016
HLA	0.953466	0.906621	0.86276	0.901638	0.941433	0.890299	0.932987	0.931959	0.844621	0.942885	0.923244	0.889959	0.912243	0.923794	0.888903	0.892548	0.907198	0.864984	0.921065	0.894678	0.932566	0.929449	0.795467	0.915299	0.87588	0.900286	0.898737	0.928027	0.93532	0.886502	0.898788	0.894152	0.8778	0.901153	0.906146	0.925308	0.944908	0.915818	0.856489	0.933696	0.884353	0.944466	0.848614	0.844265	0.877406	0.889682	0.879267	0.816187	0.841852
iDCs	0.282612	0.244493	0.271901	0.437286	0.381928	0.271712	0.241992	0.265022	0.453686	0.269033	0.305006	0.374581	0.379522	0.305465	0.237889	0.292058	0.211018	0.427309	0.382626	0.301185	0.289353	0.295644	0.45885	0.298267	0.302254	0.305177	0.217463	0.299451	0.291806	0.305757	0.30334	0.269808	0.303067	0.438068	0.307228	0.259518	0.660138	0.251272	0.257837	0.27669	0.378133	0.260751	0.259913	0.285456	0.311544	0.265513	0.245236	0.383704	0.358023
Inflammation-promoting	0.707562	0.757828	0.73065	0.707497	0.699758	0.741146	0.736314	0.767559	0.650537	0.754504	0.684578	0.686824	0.687091	0.687131	0.699045	0.76183	0.770607	0.740559	0.746134	0.667549	0.699967	0.6866	0.704708	0.633207	0.658029	0.755809	0.642348	0.709633	0.688921	0.672597	0.726976	0.745256	0.742027	0.717821	0.646572	0.782215	0.754192	0.774902	0.582865	0.674095	0.769544	0.685167	0.624328	0.663781	0.740698	0.697303	0.698707	0.753708	0.764499
Macrophages	0.720551	0.72182	0.713341	0.672953	0.649075	0.730327	0.705885	0.74233	0.596483	0.768598	0.697771	0.686827	0.747477	0.720036	0.667851	0.736557	0.706976	0.663691	0.741206	0.679768	0.739427	0.727439	0.549489	0.706378	0.729415	0.73502	0.743589	0.753859	0.76438	0.69001	0.721387	0.655804	0.730704	0.706549	0.656026	0.765878	0.707393	0.737548	0.634537	0.716416	0.749924	0.760835	0.71289	0.702847	0.687319	0.714138	0.75561	0.589752	0.694925
Mast_cells	0.308294	0.290283	0.367274	0.502921	0.247772	0.345421	0.30103	0.261026	0.452362	0.287885	0.347141	0.490111	0.301917	0.313558	0.50643	0.267916	0.411631	0.323927	0.304803	0.254221	0.377115	0.290824	0.402653	0.306624	0.26999	0.317618	0.284321	0.281347	0.312114	0.276239	0.361075	0.308799	0.253055	0.295226	0.327498	0.312104	0.35073	0.281235	0.315187	0.351717	0.245762	0.274283	0.371655	0.294456	0.327163	0.363914	0.461832	0.397342	0.167875
MHC_class_I	0.973914	0.984658	0.990762	0.962995	0.986045	0.982975	0.977064	0.959231	0.96748	0.97544	0.978632	0.931211	0.926522	0.973474	0.989799	0.986646	0.986136	0.969605	0.985707	0.941684	0.889821	0.968718	0.862511	0.984175	0.968029	0.976512	0.98238	0.975067	0.984735	0.970005	0.991516	0.970378	0.985873	0.990969	0.986831	0.984034	0.985885	0.982594	0.961108	0.983673	0.982616	0.975525	0.954023	0.970438	0.964042	0.990147	0.977034	0.937815	0.979907
Neutrophils	0.605199	0.650927	0.609661	0.572684	0.580079	0.678881	0.661446	0.636629	0.417371	0.705063	0.651976	0.527049	0.653248	0.648419	0.619412	0.657777	0.644289	0.614637	0.65366	0.617396	0.621644	0.651817	0.490255	0.582639	0.657726	0.672008	0.662701	0.671799	0.634648	0.607519	0.573316	0.648107	0.702977	0.652434	0.698135	0.686905	0.627832	0.701593	0.586337	0.638676	0.66832	0.626032	0.600259	0.642253	0.644431	0.657757	0.672693	0.637664	0.626003
NK_cells	0.148283	0.210457	0.170749	0.0768802	0.166692	0.257062	0.214463	0.120797	0.158578	0.115067	0.162381	0.0623257	0.136112	0.15163	0.0963538	0.125361	0.942695	0.135808	0.43846	0.0743445	0.526142	0.0521832	0.322024	0.132765	0.0554288	0.0620214	0.0806836	0.137482	0.147624	0.221005	0.202089	0.295552	0.332065	0.252903	0.208936	0.186216	0.110908	0.136873	0.064202	0.148638	0.0645063	0.134084	0.394239	0.141133	0.193316	0.135605	0.258532	0.292662	0.118464
Parainflammation	0.646771	0.703406	0.667301	0.720233	0.65386	0.667695	0.646825	0.689447	0.653734	0.710555	0.669278	0.602406	0.671769	0.653733	0.638557	0.717048	0.668015	0.630858	0.695235	0.635577	0.676959	0.642842	0.590718	0.648534	0.630584	0.681867	0.648204	0.679544	0.678788	0.617424	0.648818	0.709814	0.725487	0.677579	0.608533	0.679831	0.668506	0.711069	0.616637	0.663628	0.677689	0.669911	0.646151	0.665286	0.671944	0.701526	0.63079	0.623082	0.650708
pDCs	0.585454	0.604584	0.637937	0.639321	0.603891	0.582484	0.624374	0.654822	0.675159	0.614396	0.603671	0.595261	0.654463	0.658053	0.703641	0.5987	0.645757	0.604951	0.612591	0.590576	0.574149	0.591311	0.699041	0.599343	0.568019	0.613607	0.618868	0.592513	0.55754	0.556037	0.563779	0.653439	0.647696	0.697755	0.605534	0.638091	0.618368	0.686551	0.563505	0.621511	0.706983	0.599733	0.599185	0.605861	0.62354	0.605922	0.563302	0.653292	0.619027
T_cell_co-inhibition	0.595213	0.64063	0.663606	0.56192	0.550284	0.531567	0.570565	0.565017	0.528559	0.613347	0.574345	0.606763	0.511504	0.620116	0.548537	0.552927	0.639032	0.539837	0.693843	0.537547	0.509264	0.562639	0.627744	0.546871	0.55887	0.559264	0.566801	0.582625	0.559066	0.481119	0.589493	0.577855	0.593295	0.58924	0.576941	0.667829	0.602043	0.639562	0.514758	0.641	0.689314	0.63926	0.543514	0.562993	0.588463	0.560786	0.593364	0.627864	0.601761
T_cell_co-stimulation	0.568265	0.583367	0.558106	0.558904	0.501439	0.492696	0.555851	0.550196	0.537124	0.623542	0.578092	0.526164	0.623469	0.69843	0.581922	0.537769	0.569643	0.502802	0.694597	0.502388	0.546767	0.499088	0.563157	0.546571	0.469045	0.529471	0.538318	0.589682	0.49999	0.51077	0.605508	0.558109	0.515473	0.642683	0.507865	0.602711	0.583803	0.591899	0.488095	0.644829	0.690846	0.630632	0.431372	0.509914	0.540555	0.479716	0.611676	0.504013	0.547186
T_helper_cells	0.790202	0.887114	0.852173	0.593742	0.774329	0.624778	0.830722	0.801511	0.665551	0.692175	0.807546	0.647497	0.745727	0.903697	0.824028	0.820021	0.497693	0.909072	0.902378	0.749987	0.4306	0.683148	0.526447	0.74375	0.642426	0.713779	0.747097	0.887976	0.796491	0.657741	0.804453	0.756276	0.793499	0.676556	0.74593	0.827983	0.736802	0.786957	0.686191	0.867032	0.881485	0.779654	0.422689	0.769664	0.62417	0.57011	0.654648	0.210406	0.616867
Tfh	0.717712	0.768838	0.701781	0.707175	0.695017	0.803698	0.77093	0.713951	0.634715	0.628687	0.678033	0.372179	0.860333	0.805412	0.858395	0.689588	0.683203	0.652924	0.796512	0.687509	0.69777	0.643175	0.296528	0.667715	0.650786	0.692371	0.709824	0.700632	0.659131	0.720178	0.750664	0.745805	0.685299	0.768926	0.818544	0.69718	0.726539	0.635054	0.546326	0.684623	0.758024	0.696108	0.508103	0.695007	0.651442	0.798281	0.715959	0.690027	0.711539
Th1_cells	0.478379	0.538613	0.490829	0.513487	0.401657	0.426883	0.526678	0.509393	0.538386	0.490729	0.465686	0.50411	0.476784	0.606327	0.574313	0.515257	0.504383	0.492523	0.517993	0.544782	0.460695	0.482607	0.656563	0.436791	0.454504	0.455435	0.437839	0.531191	0.493762	0.581638	0.5256	0.491703	0.469155	0.510438	0.497134	0.54133	0.516894	0.502094	0.509545	0.4972	0.636768	0.465788	0.393106	0.406321	0.457592	0.499654	0.495213	0.573467	0.468156
Th2_cells	0.55788	0.695056	0.557211	0.522327	0.497663	0.536092	0.579165	0.580396	0.626621	0.615046	0.570244	0.573062	0.620153	0.586487	0.627572	0.616495	0.511158	0.565189	0.591169	0.617189	0.646122	0.537439	0.779571	0.551529	0.590003	0.660305	0.539511	0.622341	0.569485	0.55516	0.593314	0.582442	0.556274	0.651457	0.611505	0.650892	0.620597	0.52061	0.532492	0.585514	0.700398	0.584277	0.608109	0.595497	0.636056	0.58644	0.666363	0.657078	0.425986
TIL	0.790195	0.811915	0.778081	0.699872	0.7351	0.755888	0.790781	0.776022	0.667175	0.824816	0.759975	0.717443	0.733848	0.822897	0.732193	0.774674	0.794481	0.722571	0.831529	0.726822	0.721159	0.742024	0.65346	0.737109	0.746351	0.747274	0.733411	0.794734	0.749529	0.717542	0.773027	0.784522	0.77652	0.733996	0.721441	0.823056	0.777534	0.787831	0.709661	0.785618	0.818692	0.75269	0.677292	0.724415	0.748968	0.72477	0.772013	0.684234	0.727891
Treg	0.681898	0.717835	0.689662	0.698243	0.681669	0.709967	0.699616	0.686071	0.66423	0.703478	0.675205	0.646135	0.666551	0.733978	0.641694	0.690382	0.716666	0.666049	0.742836	0.649252	0.658061	0.660655	0.661985	0.676353	0.68299	0.683368	0.666096	0.709652	0.71858	0.695973	0.701205	0.716009	0.7191	0.68043	0.691635	0.708883	0.715544	0.700634	0.651093	0.678988	0.708307	0.706903	0.692019	0.691876	0.687625	0.70314	0.691036	0.650794	0.679567
Type_I_IFN_Reponse	0.607829	0.62271	0.61879	0.575195	0.641287	0.604033	0.670311	0.661795	0.606322	0.658659	0.660828	0.638081	0.608409	0.607651	0.529022	0.669708	0.605264	0.569979	0.689861	0.56393	0.628594	0.631452	0.503287	0.601187	0.616482	0.609554	0.605152	0.600124	0.582577	0.517436	0.534192	0.847868	0.809623	0.552433	0.542348	0.673327	0.584078	0.703636	0.544189	0.65361	0.608866	0.546385	0.629641	0.604743	0.617979	0.664164	0.585386	0.792849	0.571763
Type_II_IFN_Reponse	0.534137	0.565213	0.546832	0.567001	0.45962	0.679395	0.602384	0.581912	0.508076	0.558574	0.548109	0.543913	0.370936	0.589724	0.461901	0.569855	0.605438	0.502962	0.592586	0.429695	0.462104	0.51202	0.402873	0.587561	0.621575	0.566473	0.536325	0.652697	0.619821	0.557545	0.451838	0.64662	0.541595	0.61254	0.547343	0.575642	0.479871	0.623381	0.411585	0.45099	0.571992	0.486928	0.485886	0.445534	0.633653	0.576747	0.642429	0.498249	0.570538
[truncated: 206 more columns]

## Sheet: S7
Table-S7：22 kinds of infiltrating immune cells composition which calculate by CIBERSORT analysis
id	GSM775979	GSM775982	GSM775983	GSM775984	GSM775985	GSM775986	GSM775987	GSM775988	GSM775989	GSM775990	GSM775991	GSM775992	GSM775993	GSM775994	GSM775996	GSM775997	GSM775998	GSM776000	GSM776002	GSM776003	GSM776004	GSM776006	GSM776009	GSM776010	GSM776011	GSM776013	GSM776015	GSM776020	GSM776021	GSM776024	GSM776027	GSM776030	GSM776031	GSM776038	GSM776043	GSM776049	GSM776051	GSM776052	GSM776053	GSM776055	GSM776056	GSM776057	GSM776058	GSM776059	GSM776060	GSM776061	GSM776062	GSM776063	GSM776064
B cells naive	0.149844	0.0772744	0	0.0183825	0.0243579	0	0.0595074	0.114624	0	0.0454271	0.250242	0.0206855	0.0285405	0.0583403	0.0342144	0.146788	0.0970187	0.0750233	0.0754592	0.105189	0.0451801	0.304004	0.065079	0.024701	0.207571	0	0	0.0817089	0.0393574	0.108332	0.0327625	0.370762	0.169012	0.0191429	0.0306588	0.0055589	0.0552363	0.300295	0.568623	0.0578905	0	0.0109494	0.0648251	0.0194594	0.335597	0	0.120455	0	0.0748572
B cells memory	0.358858	0.136787	0.208569	0.277849	0.369015	0.491953	0.57293	0.20353	0.398145	0.198201	0.152361	0.285252	0.308708	0.265491	0.278553	0.1294	0.209401	0.229795	0.110267	0.430929	0.277191	0.245611	0.0455836	0.648027	0.403199	0.495511	0.46243	0.0984262	0.330712	0.270223	0.308542	0.110298	0.0421485	0.250307	0.534553	0.221559	0.203059	0	0	0.289803	0.0939617	0.198525	0.106913	0.601628	0.100353	0.339674	0.204556	0.202953	0.385078
Plasma cells	0	0.0115776	0	0.0105509	0	0	0	0.0238237	0.0463462	0	0	0	0	0	0	0	0	0	0	0	0	0	0.06261	0	0	0	0	0	0	0.0629047	0	0.0836926	0	0	0	0	0	0.0748993	0	0	0.319649	0	0.11338	0.0104276	0.079799	0	0	0	0
T cells CD8	0.111024	0.14389	0.0914367	0.157011	0.0761772	0.0480465	0.0214873	0.106922	0.133557	0	0.0482091	0.251514	0.147422	0	0.267138	0.102425	0	0.125415	0.0714981	0.0357538	0.170799	0.0996601	0.180595	0.0465365	0.0661992	0.0872179	0.099976	0.128311	0.0377706	0.0676508	0.144346	0.0613414	0.0489454	0.140113	0.0601015	0.202237	0.141253	0.0943212	0.0853802	0.099443	0.085774	0.0523218	0.0706365	0.0710793	0.0721207	0.0589536	0.0589599	0.189437	0.0969582
T cells CD4 naive	0	0	0	0	0	0.029346	0	0	0	0	0	0	0	0	0	0	0	0	0	0	0	0	0	0	0	0	0	0	0	0	0	0.013351	0	0	0	0	0	0	0	0	0	0	0	0	0	0	0	0	0
T cells CD4 memory resting	0.00144436	0	0.001811	0.0391709	0.179583	0	0.127513	0.0874179	0.166292	0.0489255	0.0481561	0.0650477	0	0.173799	0	0	0.147848	0.12423	0.14033	0.0583553	0	0	0.146854	0.0421232	0	0	0	0.0587784	0.142683	0.108591	0.0334875	0	0	0.0208736	0.0627735	0	0.0223964	0.0335085	0.0175422	0.0799709	0	0.0218508	0.0886017	0	0.0349545	0.103483	0.111558	0.00891283	0
T cells CD4 memory activated	0.019433	0.0306177	0	0.0687082	0.0243096	0.160739	0.0308725	0.0854276	0.00723434	0.0880977	0	0	0.0301082	0.109952	0.0132975	0.0872713	0.0195837	0.0108912	0	0.032131	0	0.0239187	0.0752452	0.00365629	0.116579	0.0313814	0.0146953	0.0752	0.030013	0.0181828	0	0.0467045	0.0340304	0.00554043	0.0294448	0.0965618	0.0485948	0.121236	0.019573	0.00352872	0.0423461	0.0280289	0	0	0.0235633	0.013715	0.0195017	0.0146513	0.0853716
T cells follicular helper	0.1795	0.068597	0.0628538	0.0421305	0.0451194	0	0.0188056	0.0834759	0.001133	0.062775	0.0826967	0.0365195	0.0240428	0.131651	0.0699357	0.0648898	0.116526	0.0655618	0.233539	0.0760344	0.114854	0.0452636	0.0318048	0.0112659	0.0548051	0.0484244	0.111447	0.128892	0.0641366	0.12962	0.0631558	0.0831413	0.0753468	0.0837041	0.0264018	0.0632782	0.0337774	0.0264585	0.119596	0.14349	0.121859	0.158113	0.0207979	0.0955245	0.071081	0.0665443	0.0755513	0.0327664	0.0192922
T cells regulatory (Tregs)	0.0140707	0	0.0478087	0	0.000135179	0	0.00475343	0	0.0730184	0	0.0439187	0.0518715	0.0508367	0.076364	0.0585608	0	0	0.00166264	0.00809903	0.00704442	0.00984544	0.0113766	0.133571	0.0178473	0	0.0415369	0.0342744	0.080301	0.0312392	0.0204724	0.0321205	0	0.0374641	0.0449565	0.0403558	0	0.050542	0	0.0180328	0.0813578	0.015085	0.0732416	0.0150492	0	0.0454267	0	0	0.0495262	0.0123096
T cells gamma delta	0	0.249472	0.0657944	0	0	0	0	0.0478832	0	0.317961	0.0158722	0	0	0.0143306	0	0.0874064	0.00150399	0	0.0025374	0	0	0	0	0	0	0.0189964	0	0	0	0	0.00688166	0.0297526	0.0424268	0	0	0.148119	0.00354002	0.0195282	0	0	0.0864484	0	0.0228468	0	0	0	0.0710378	0	0
NK cells resting	0	0	0	0.106639	0	0.0189339	0.0356708	0.025246	0	0	0	0.0506157	0	0.0519419	0	0	0.0800854	0	0	0	0.0817685	0.086537	0.0313096	0	0.0369152	0	0	0	0	0.00267983	0	0	0	0	0.0489176	0	0	0.0600475	0.0131146	0	0.0300713	0.0356286	0	0	0.0279811	0	0	0.0602938	0
NK cells activated	0	0.0125031	0.133598	0	0.0749283	0.00946643	0	0	0.0201857	0	0.0633082	0.0183202	0.0796476	0	0.0246245	0.0743569	0.040993	0.0786476	0.0845937	0.0384612	0	0	0.0273666	0.0635927	0	0.037374	0.0227939	0.0280078	0.0307158	0.0178351	0.054795	0.0170952	0.0557531	0.0664979	0	0	0.119603	0	0.00404912	0.0192864	0	0.00503283	0.15541	0.0199405	0.0149689	0.0953022	0.0306544	0.0450691	0.0875314
Monocytes	0.0178559	0	0.0159926	0.0378873	0.0134071	0.00811695	0.00715512	0	0.00305186	0	0.0134126	0.0583767	0.0279214	0.00755226	0	0.00542181	0.040946	0.00717526	0.000193147	0.00216152	0.0154612	0	0.0383905	0.0159244	0.00996625	0.0111321	0.012674	0.016438	0.0191908	0.00364336	0	0	0.00238285	0.075785	0.014888	0	0	0.0038832	0.0204787	0.0191909	0	0.00320181	0	0.00414664	0.017252	0.0117161	0	0.010839	0.0293316
Macrophages M0	0.0253422	0.130954	0.137835	0.0227993	0.0317173	0.000905836	0.0356969	0.0328797	0.0267503	0.0318082	0.0289587	0.0246164	0.149482	0.0236792	0	0.0473876	0.0448159	0.0381881	0.095626	0.0156569	0	0.0126045	0.028636	0.017984	0.00531181	0.027654	0.0311403	0.0453984	0.101168	0.132759	0.217321	0.0374469	0.0415663	0.0584668	0.0509965	0.0728519	0.154179	0.0620615	0.00605927	0.0438108	0.0967067	0.259891	0.120399	0.0261077	0.0255768	0.0230888	0.0224786	0.135231	0.0322019
Macrophages M1	0.0416609	0.0818493	0.0473449	0.08114	0.0304271	0.0298951	0.0189408	0.0610767	0.0097952	0.0725244	0.0645906	0.0189682	0.0572212	0.0186273	0.0771081	0.0878461	0.0708298	0.082433	0.069741	0.0685661	0.105008	0.0815624	0.0464661	0.029288	0.0275298	0.0741039	0.0245416	0.078534	0.0449258	0.0208219	0.0421019	0.044866	0.121621	0.0766301	0.031091	0.138743	0.0724179	0.0993896	0.0363305	0.0379257	0.0324785	0.047288	0.0235026	0.0536448	0.0576364	0.0804787	0.0839526	0.0526503	0.0366614
Macrophages M2	0.0531193	0.0146487	0.089918	0.0967707	0.0273877	0.0885479	0.0666668	0.12357	0.0482014	0.0833298	0.126962	0.0801108	0.0711267	0.0522412	0.127263	0.0867539	0.0385373	0.0858794	0.0477416	0.100689	0.170586	0.0859112	0.0305704	0.0537235	0.0654755	0.0742091	0.174986	0.122935	0.0893851	0.0324145	0.0465038	0.061617	0.197974	0.0486548	0.0304402	0.0371109	0.0202982	0.0653832	0.0851936	0.114559	0.074735	0.0984703	0.191819	0.0781934	0.0323202	0.125017	0.138667	0.113193	0.0778627
Dendritic cells resting	0	0	0.00735193	0.019162	0.0383105	0	0	0	0	0.00578893	0	0.00899901	0.00429293	0.0096332	0.0153892	0.00179166	0.0265077	0.0161352	0	0	0.00930706	0	0	0	0	0	0	0.00979756	0	0	0	0	0.0351317	0.0401457	0.0124234	0.00330818	0.0207451	0.0154371	0.00102672	0	0	0	0	0	0.0285243	0	0.00527794	0	0
Dendritic cells activated	0	0.00534202	0	0	0.00330525	0.0618532	0	0	0.000253317	0	0	0	0	0	0	0	0	0	0	0	0	0	0	0	0	0	0	0	0	0.00117596	0	0	0.00132888	0	0.0204666	0	0	0	0	0	0	0	0	0.0198479	0	0.0145656	0	0	0.0100578
Mast cells resting	0.0256324	0.036488	0.0797775	0.00573118	0.0618195	0.0521246	0	0	0	0.0397104	0.061312	0.0291029	0.0206498	0.0063982	0.033915	0.0778697	0.0654039	0.0589622	0.0573377	0.0290288	0	0	0	0.0225769	0	0.0524591	0.00908404	0.0442038	0.035815	0.00269529	0.0179816	0.0399314	0.0792331	0.069183	0	0.0106723	0.0508406	0.0118748	0	0.00974357	0	0.00745732	0	0	0.0216994	0.0307657	0.0396274	0.0355088	0.0473756
Mast cells activated	0	0	0	0	0	0	0	0	0.0249767	0	0	0	0	0	0	0	0	0	0	0	0	0.00355049	0.00369545	0	0	0	0	0	0	0	0	0	0	0	0	0	0	0	0.00467603	0	0.000885212	0	0.00581997	0	0	0	0	0	0
Eosinophils	0.00221513	0	0.00990961	0.0102448	0	0	0	0	0.0367903	0.00140828	0	0	0	0	0	0	0	0	0	0	0	0	0.0515335	0.000753369	0	0	0.00195649	0	0	0	0	0	0.00857868	0	0	0	0	0.00824854	0	0	0	0	0	0	0	0	0	0.0432098	0
Neutrophils	0	0	0	0.00582146	0	7.18e-05	0	0.00412343	0.00427057	0.00404294	0	0	0	0	0	0.000391884	0	0	0.003036	0	0	0	0.000689667	0.00200015	0.0064485	0	0	0.00306753	0.00288679	0	0	0	0.00705702	0	0.00648726	0	0.00351672	0.00342756	0.000324752	0	0	0	0	0	0.011146	0.0366955	0.0177216	0.00575736	0.00511088
[truncated: 206 more columns]

## Sheet: S8
Table-S8: Maximum inhibitory concentration (IC50) for cytotoxicity and Immunomodulator drugs pedicted in 884 cases of DLBCL
id	Cisplatin	Cytarabine	Doxorubicin	Etoposide	Gemcitabine	Lenalidomide	Vinblastine	Vinorelbine
GSM775979	3.19508	0.64517	-1.92292	1.66051	-2.52181	5.27956	-4.35598	-4.08331
GSM775982	3.25206	0.754377	-1.60885	2.00345	-2.28639	5.33166	-4.16012	-3.57574
GSM775983	3.45467	0.649438	-1.64575	1.91175	-2.21747	5.34553	-4.1723	-3.49986
GSM775984	3.68806	1.0184	-1.74217	2.24456	-1.68995	5.59392	-4.02315	-3.78252
GSM775985	3.33056	0.743551	-1.89651	1.71943	-2.15847	5.36824	-4.13025	-3.85396
GSM775986	3.36526	1.01717	-1.94789	1.4092	-2.57383	5.33581	-4.2888	-3.74134
GSM775987	3.39501	1.14189	-1.87033	1.88019	-2.35861	5.32191	-3.91911	-3.75944
GSM775988	3.10795	0.171085	-2.17576	1.16705	-2.84254	5.28258	-4.49547	-4.19074
GSM775989	3.90877	1.03817	-1.10911	2.79417	-1.43265	5.71383	-2.71611	-3.1068
GSM775990	3.24539	0.426301	-2.05377	1.28605	-2.48973	5.37716	-4.07243	-4.06557
GSM775991	3.87563	0.948074	-1.64605	2.07469	-2.13347	5.34581	-3.98876	-3.63376
GSM775992	3.74164	0.383959	-1.68561	1.93376	-2.05982	5.40195	-4.0855	-3.3327
GSM775993	4.07547	0.840476	-1.63005	1.84724	-1.8839	5.50162	-3.83705	-3.6961
GSM775994	3.57836	0.483777	-1.6467	1.73029	-2.45742	5.3031	-4.4046	-3.74799
GSM775996	4.02055	0.640993	-1.41182	2.30285	-1.51228	5.46316	-3.30709	-3.25905
GSM775997	3.43852	0.633167	-1.90454	1.66789	-2.60999	5.4565	-4.20476	-3.95514
GSM775998	3.58382	0.626174	-2.12358	1.34662	-2.25776	5.34386	-3.81663	-3.70454
GSM776000	3.4209	0.476283	-1.86427	1.47711	-2.29713	5.32	-3.90525	-3.74571
GSM776002	3.45651	0.668188	-1.99746	1.48868	-2.49039	5.42844	-4.18183	-3.9742
GSM776003	3.48748	0.354553	-1.59454	1.79747	-2.22232	5.34871	-4.4828	-3.74381
GSM776004	3.37923	0.696042	-1.66937	2.19462	-1.90949	5.50428	-3.81091	-3.43264
GSM776006	3.35139	0.277688	-1.90463	1.69741	-2.47819	5.26337	-4.25606	-3.81522
GSM776009	3.76759	1.57923	-0.889634	3.26086	-1.10109	5.60501	-2.57264	-2.62658
GSM776010	3.8271	0.798516	-1.42875	2.11413	-2.14644	5.4049	-4.29242	-3.53875
GSM776011	2.89445	0.555881	-2.44175	0.935024	-2.87955	5.29392	-4.75252	-4.58216
GSM776013	3.83566	0.724756	-1.84601	1.4031	-2.27508	5.31805	-3.99368	-4.14576
GSM776015	3.4066	0.387802	-1.63553	2.25726	-2.12991	5.38889	-4.52328	-3.58586
GSM776020	3.33299	0.715895	-2.07642	1.51443	-2.60692	5.43162	-3.93236	-3.8579
GSM776021	3.22097	0.890839	-2.02175	1.61355	-2.53479	5.39029	-4.1477	-3.99462
GSM776024	3.23016	0.896838	-2.07514	1.75918	-2.45037	5.40469	-4.36198	-4.05165
GSM776027	3.20224	0.689982	-1.81102	1.96064	-2.42305	5.34955	-3.86349	-3.58848
GSM776030	3.16409	0.482904	-2.10618	1.2763	-2.69814	5.16508	-4.48762	-4.08009
GSM776031	3.03302	0.280401	-2.19282	0.934808	-2.75832	5.27814	-4.40754	-4.12445
GSM776038	3.94259	1.14009	-1.24799	2.44781	-1.62785	5.53494	-3.6457	-3.29077
GSM776043	3.68845	0.969517	-1.98593	1.98299	-2.33023	5.38823	-3.98156	-3.67635
GSM776049	3.1151	0.345798	-2.19567	1.14246	-2.89697	5.24417	-4.79741	-4.17925
GSM776051	3.50446	0.763028	-1.81046	1.71399	-2.3738	5.36524	-4.05736	-3.75332
GSM776052	2.98267	0.284775	-2.06954	1.33892	-2.76073	5.33255	-4.56753	-3.93603
GSM776053	3.41249	0.118735	-1.89251	1.49922	-2.39072	5.28245	-4.08159	-3.80416
GSM776055	3.49209	0.664141	-1.92233	1.6239	-2.1079	5.24461	-4.12215	-3.9177
GSM776056	3.86196	0.751406	-1.55952	1.83143	-2.1886	5.34081	-4.29341	-3.65693
GSM776057	3.61278	0.879229	-1.70826	1.776	-2.31316	5.40031	-4.26927	-3.84052
GSM776058	4.39425	1.3512	-0.834891	2.98001	-1.39068	5.72994	-2.08835	-3.06832
GSM776059	3.16827	0.415647	-1.71193	1.73707	-2.35332	5.30941	-4.28459	-3.60966
GSM776060	3.63865	0.764814	-2.04267	1.22456	-2.54186	5.29089	-4.00509	-4.09016
GSM776061	3.56022	0.597313	-1.69572	1.6773	-2.01534	5.48747	-3.39527	-3.61394
GSM776062	3.19228	0.466468	-1.90396	1.58426	-2.10662	5.35972	-3.99239	-3.50667
GSM776063	3.53436	0.789447	-1.48716	2.39087	-1.5007	5.46798	-3.31608	-3.3847
GSM776064	3.24773	0.512895	-1.81248	1.80993	-2.36297	5.4199	-3.85883	-3.66761
GSM776065	3.38051	0.692452	-1.90488	1.5498	-2.29239	5.19871	-4.54077	-4.02992
GSM776066	3.11685	0.422724	-2.15204	1.27936	-2.74791	5.40067	-4.44054	-3.91314
GSM776067	3.30539	0.789606	-1.77898	1.6094	-2.05753	5.48593	-3.90687	-3.6487
GSM776068	3.80865	0.874138	-1.31252	2.70231	-1.12267	5.61497	-3.24307	-2.79751
GSM776069	4.14835	1.14754	-1.58324	2.26332	-1.60303	5.52723	-3.5745	-3.07625
GSM776071	3.458	0.724591	-1.61296	2.0388	-2.07627	5.34084	-4.08829	-3.79978
GSM776072	3.52723	0.388827	-1.74147	1.81152	-2.11737	5.41728	-4.16973	-3.7585
GSM776073	3.50898	0.75536	-1.81916	1.50273	-2.18818	5.49941	-3.856	-3.73734
GSM776076	3.34907	0.995993	-1.76851	1.80119	-2.27195	5.35245	-3.71549	-3.54316
GSM776077	3.60296	1.21615	-1.41555	2.4725	-1.5657	5.5509	-3.06842	-3.13739
GSM776082	3.81768	0.986243	-1.73789	1.88441	-2.20256	5.38364	-4.06287	-3.66057
GSM776083	3.97269	0.574514	-0.825324	2.91023	-1.4522	5.53623	-3.69227	-2.85748
GSM776084	3.32935	0.876055	-1.30473	2.34527	-2.27932	5.30411	-4.56555	-3.56934
GSM776085	3.55329	0.573145	-1.79626	2.01034	-2.2977	5.36546	-4.28384	-3.79342
GSM776086	3.58006	0.961426	-1.72588	1.85915	-2.34498	5.42512	-4.36979	-3.86101
GSM776087	3.95865	1.01872	-1.78175	1.90094	-2.0666	5.41992	-3.91244	-3.61077
GSM776090	3.30108	0.679737	-1.98851	1.672	-2.46921	5.27076	-4.47672	-3.73469
GSM776091	3.50622	0.553413	-1.61915	2.11561	-1.95212	5.33905	-3.74396	-3.60998
GSM776093	3.47204	0.911965	-1.76521	2.11017	-2.23032	5.39437	-4.00805	-3.34191
GSM776094	3.92748	0.871359	-1.80475	1.77249	-2.25072	5.22048	-4.07135	-4.0227
GSM776096	3.80279	0.801444	-1.66047	2.25124	-2.19419	5.38656	-4.05181	-3.74892
GSM776099	3.46847	0.863497	-1.81543	1.79955	-2.35837	5.28443	-4.15712	-3.60098
GSM776101	3.09101	0.637078	-2.23911	1.49867	-2.72784	5.32953	-4.59285	-4.26799
GSM776102	3.68903	1.06334	-1.24303	2.60546	-1.951	5.5409	-3.85964	-3.20254
GSM776103	3.26591	0.848035	-2.15887	1.27384	-2.64943	5.38712	-4.09514	-4.2761
GSM776104	3.49999	0.461088	-2.05623	1.7055	-2.55088	5.29898	-4.48328	-3.9797
GSM776106	3.35969	0.757669	-1.43212	2.03386	-2.18256	5.33033	-4.1829	-3.3716
GSM776109	3.45089	0.73387	-2.11704	1.60771	-2.45547	5.22012	-4.2535	-3.82035
GSM776113	3.50882	0.705199	-1.67346	1.88637	-2.21773	5.41854	-4.12587	-3.61655
GSM776114	3.57909	0.708021	-1.96553	1.67942	-2.48691	5.40191	-4.45164	-3.96336
GSM776116	3.32863	0.054201	-1.90242	1.74168	-2.20397	5.45766	-4.54326	-3.82976
GSM776117	3.13982	0.314812	-2.4053	0.959667	-2.8373	5.20052	-4.70574	-4.37328
GSM776118	3.6224	0.618981	-1.79522	1.74621	-2.3485	5.39882	-4.2857	-3.90447
GSM776121	3.44669	0.579209	-2.06002	1.29711	-2.53218	5.27157	-4.71436	-4.2747
GSM776122	3.6261	0.899124	-2.2637	0.787413	-2.75206	5.34986	-4.32946	-4.0327
GSM776124	3.42851	0.418027	-1.66253	1.75726	-2.11767	5.33279	-4.50683	-3.91456
GSM776125	3.5894	0.817542	-1.81277	2.02969	-2.24452	5.35111	-3.96937	-3.79543
GSM776126	3.49634	0.648528	-1.85203	1.56601	-2.41373	5.32053	-4.43281	-3.86278
GSM776127	3.17697	0.395668	-2.05155	1.58503	-2.51096	5.29101	-4.63331	-4.03947
GSM776128	3.4389	0.151096	-2.048	1.64509	-2.40011	5.24575	-4.87585	-4.13595
GSM776131	3.58616	0.79819	-1.61393	2.09298	-2.06867	5.43967	-3.97415	-3.73399
GSM776132	3.72094	0.841588	-1.54126	1.86612	-2.19644	5.39074	-4.03857	-3.65803
GSM776133	3.7195	0.9973	-1.76084	1.71778	-2.2145	5.43205	-3.98658	-3.6394
GSM776135	3.54959	0.383819	-2.01781	1.58276	-2.32372	5.38306	-4.36832	-4.00177
GSM776136	3.58903	1.08734	-1.5016	2.4112	-1.58625	5.51952	-3.59196	-3.39192
GSM776137	3.82716	0.796995	-1.62394	2.02981	-2.1002	5.4491	-3.81781	-3.67495
GSM776138	3.83359	0.627357	-2.047	1.3269	-2.35396	5.34533	-3.94446	-3.88152
GSM776139	3.56898	0.995421	-1.84268	1.80536	-2.41606	5.31163	-3.94606	-3.78589
GSM776143	3.22622	1.06877	-1.82086	1.63485	-2.28129	5.20385	-4.18239	-3.75621
GSM776144	3.34409	0.313062	-1.72892	1.74113	-2.24875	5.41782	-4.38055	-3.62675
GSM776145	3.32729	0.507334	-1.87341	1.74591	-2.16736	5.4795	-4.44099	-3.70221
GSM776147	3.22409	0.305351	-1.99342	1.69919	-2.25547	5.30343	-4.59278	-3.83756
GSM776148	3.53029	0.369521	-2.01378	1.48789	-2.53722	5.2944	-4.39302	-4.12688
GSM776149	3.63492	0.672276	-1.82296	1.5044	-1.93781	5.40119	-3.93889	-3.82758
GSM776153	3.83129	0.563434	-2.04729	1.53073	-2.4462	5.35324	-4.0944	-3.70637
GSM776155	4.13193	0.965192	-1.52758	2.14298	-1.86808	5.47859	-3.49015	-3.38298
GSM776156	3.38753	0.808385	-2.0426	1.65061	-2.41831	5.36143	-4.10463	-3.66776
GSM776157	3.12619	0.513595	-2.18671	0.971421	-3.02639	5.29104	-4.47078	-4.16375
GSM776158	3.4957	0.882659	-2.00709	1.32881	-2.66284	5.29878	-4.26237	-3.98518
GSM776160	3.5486	1.20179	-1.77027	1.80317	-2.52783	5.19715	-4.14144	-4.08514
GSM776161	3.27769	0.764649	-1.49241	2.13923	-2.14174	5.27777	-4.27376	-3.66948
GSM776164	3.73548	0.534756	-1.83204	1.67825	-2.24716	5.28289	-4.17638	-3.77276
GSM776165	3.2924	0.841425	-2.46602	0.880346	-2.54721	5.35001	-4.40869	-4.5301
GSM776169	3.09395	0.41498	-2.1291	1.26909	-2.66788	5.42098	-4.62138	-4.16938
GSM776170	3.70041	0.900461	-1.33969	2.84173	-1.40113	5.56141	-3.34763	-3.05307
GSM776171	2.96638	0.195819	-2.01425	1.64587	-2.63121	5.40381	-4.52825	-3.91792
GSM776172	3.32041	0.53351	-2.04176	1.41433	-2.59146	5.25051	-4.60871	-4.16904
GSM776175	3.09473	0.0210639	-2.19859	1.39303	-2.4677	5.33	-4.51792	-4.25051
GSM776176	3.16671	0.730643	-1.91007	1.63592	-2.57954	5.36107	-4.36643	-3.7997
GSM776177	3.16482	0.849646	-1.97562	1.32368	-2.76593	5.3968	-4.23414	-4.08483
GSM776178	3.53306	0.369875	-1.60356	1.87211	-2.14028	5.3629	-4.10963	-3.61995
GSM776179	3.39954	0.583121	-2.22388	1.15814	-2.92433	5.36631	-4.28768	-4.46693
GSM776180	3.42092	0.577617	-1.78615	1.79298	-2.2839	5.4262	-4.32581	-4.01536
GSM776181	3.35842	0.56472	-1.56131	2.09887	-1.97703	5.38056	-3.82217	-3.25159
GSM776182	3.07797	0.458299	-2.53267	0.968756	-2.921	5.38124	-4.67573	-4.33538
GSM776183	3.09992	0.521924	-2.14459	1.36042	-2.54171	5.28194	-4.55621	-4.2421
GSM776184	3.53168	0.679234	-2.06399	1.47233	-2.60484	5.3691	-4.14789	-3.95722
GSM776185	3.50565	0.656283	-1.98659	1.87672	-2.32468	5.36081	-4.18146	-3.90516
GSM776186	3.32312	0.430937	-2.21344	1.19764	-2.84382	5.27802	-4.53072	-4.25285
GSM776187	3.3914	0.458152	-2.14675	1.0598	-2.78963	5.23145	-4.46026	-4.17409
GSM776188	3.18434	0.220861	-2.14017	1.22945	-2.5549	5.27939	-4.16994	-4.17354
GSM776189	3.41584	1.01794	-1.6269	1.88518	-2.10331	5.36841	-3.79008	-3.70296
GSM776190	3.44857	1.04151	-1.91073	1.95225	-2.28766	5.39516	-3.93926	-3.71351
GSM776191	3.56562	0.965937	-1.50441	2.33797	-2.06913	5.39849	-3.90354	-3.4467
GSM776192	3.40225	0.609482	-2.16253	1.48319	-2.46677	5.41552	-4.29569	-4.03273
GSM776193	3.58438	0.692264	-2.02492	1.42192	-2.48294	5.36455	-4.39632	-4.27283
GSM776194	3.281	0.969744	-1.82456	1.69532	-2.39481	5.25418	-4.30414	-3.83921
GSM776195	3.4248	0.128496	-1.98473	1.8128	-2.50588	5.24356	-4.52313	-3.9612
GSM776196	3.50853	0.845948	-2.02063	1.72648	-2.36144	5.32583	-4.31106	-3.95438
GSM776197	3.4138	0.522744	-1.9411	1.5117	-2.46427	5.37849	-4.03303	-3.82997
GSM776198	3.22327	0.510384	-1.96295	1.58023	-2.56551	5.27073	-4.31134	-3.94557
GSM776199	3.34033	0.734456	-2.08304	1.55181	-2.44497	5.40657	-4.23536	-3.72649
GSM776200	3.07076	0.775987	-2.19369	1.44603	-2.61109	5.3693	-4.23018	-4.09114
GSM776202	3.63218	0.625521	-1.75737	1.7379	-2.38971	5.40764	-4.26178	-3.74215
GSM776203	3.32006	0.500123	-1.73496	1.84362	-2.39339	5.37397	-4.14197	-3.85471
GSM776204	3.26229	0.625972	-1.99152	1.54326	-2.54787	5.25381	-4.58777	-4.11168
GSM776205	3.03324	0.443327	-2.31037	1.13445	-2.8252	5.22518	-4.56124	-4.20361
GSM776206	2.97854	0.188002	-1.9613	1.38077	-2.75766	5.34955	-4.49955	-4.04344
GSM776207	3.09848	0.612103	-2.28612	1.03006	-2.77802	5.24178	-4.23886	-4.17312
GSM776208	3.51578	0.445285	-2.03199	1.24916	-2.64091	5.27574	-4.47188	-3.97946
GSM776209	2.98854	0.163553	-1.99688	1.32019	-2.59499	5.22783	-4.48345	-3.99324
GSM776210	3.35296	0.382233	-1.73083	1.71244	-2.30563	5.33823	-4.36108	-3.8312
GSM776213	3.40886	0.732005	-1.99524	1.49476	-2.53673	5.47644	-4.11372	-4.00269
GSM776214	3.35973	0.48774	-1.88046	1.65346	-2.46666	5.29573	-4.36748	-3.96393
GSM776215	3.35169	0.809315	-2.16711	1.62418	-2.5623	5.38198	-4.41431	-3.94772
GSM776216	3.465	0.587354	-2.11994	1.33158	-2.46753	5.44271	-4.34499	-4.21338
GSM776217	3.38868	0.595274	-2.15876	1.16586	-2.68654	5.25491	-4.21007	-4.13031
GSM776218	3.63608	0.721992	-1.75733	1.64405	-2.39762	5.43933	-3.93303	-4.02402
GSM776219	3.29209	0.466475	-2.13416	1.37807	-2.64727	5.37821	-4.52683	-4.01941
GSM776220	3.62218	1.29998	-2.03461	1.4038	-2.2516	5.31334	-3.84175	-4.12436
GSM776222	3.69197	0.829535	-2.15958	0.982356	-2.74549	5.34814	-4.47488	-4.38484
GSM776223	3.40202	0.517871	-1.92808	1.49547	-2.37688	5.23471	-4.12157	-3.90622
GSM776226	3.81114	0.711711	-1.27506	2.22558	-1.78982	5.49	-3.79485	-3.17317
GSM776228	3.65191	0.613888	-1.67998	1.71673	-2.26356	5.41873	-4.01374	-3.84905
GSM776230	3.95804	1.05811	-1.78888	2.08018	-2.12272	5.51088	-3.92064	-3.65258
GSM776231	3.31914	0.780059	-1.87652	1.67656	-2.48023	5.35566	-4.14443	-3.77532
GSM776232	3.124	0.473497	-2.17252	1.405	-2.58791	5.33903	-4.63752	-4.05044
GSM776233	2.9119	0.56323	-2.09921	1.38592	-3.07276	5.35099	-4.49931	-4.19333
GSM776234	3.1906	0.618666	-2.13144	1.19676	-2.81654	5.33928	-4.36274	-4.24911
GSM776236	2.98039	0.436269	-2.03406	1.31057	-2.68064	5.31758	-4.13686	-3.95898
GSM776238	3.44067	0.351708	-2.21507	1.2309	-2.53713	5.39033	-4.3297	-4.16249
GSM776242	3.11951	0.183078	-1.85809	1.46087	-2.44796	5.16486	-4.68202	-4.00363
GSM776243	3.50878	1.12274	-1.8266	1.80672	-2.22717	5.54796	-3.77245	-3.7224
GSM776247	3.61118	0.928924	-1.91288	1.63416	-2.19701	5.40978	-3.82314	-3.88713
GSM776249	3.21671	0.440059	-2.14662	1.00246	-2.60517	5.30961	-4.16419	-4.30535
GSM776250	3.37111	0.906866	-1.67399	1.89565	-2.42248	5.34637	-4.25671	-3.80468
GSM776251	3.66044	0.972864	-1.53113	2.23796	-1.87628	5.34873	-3.90213	-3.60091
GSM776252	3.59191	0.582488	-2.25552	1.06917	-2.78788	5.32576	-4.32346	-4.33727
GSM776253	3.85346	0.584242	-1.56695	1.90401	-1.93061	5.37464	-4.48242	-3.88364
GSM776254	3.51051	1.08535	-1.30142	2.33916	-2.0856	5.55951	-3.92832	-3.38603
GSM776255	3.65684	0.549704	-1.47071	1.93097	-1.90383	5.44072	-3.97922	-3.73122
GSM776256	3.64427	0.440898	-2.02201	1.36569	-2.62344	5.28312	-4.18807	-3.96668
GSM776257	3.77101	1.01793	-1.59268	2.04311	-2.27711	5.47131	-4.03877	-3.80133
GSM776258	3.33561	0.436974	-1.72969	1.74997	-2.11855	5.43092	-4.07523	-3.70511
GSM776260	3.24512	0.398713	-2.2476	1.31268	-2.50822	5.3556	-4.39874	-3.98752
GSM776263	3.21051	0.5901	-2.12574	1.57545	-2.87308	5.35198	-4.6222	-4.17579
GSM776266	3.40982	0.611566	-2.27256	1.10017	-2.81097	5.3246	-4.63437	-4.2527
GSM776267	3.08966	0.548761	-1.92209	1.6201	-2.62955	5.26784	-4.75726	-4.17226
GSM776273	3.57073	0.830426	-1.82903	1.69402	-2.53565	5.42563	-3.98589	-3.79531
GSM776276	3.23598	0.299529	-2.08495	1.37164	-2.58575	5.29664	-4.11318	-3.88137
GSM776279	4.19078	0.972693	-1.37223	2.72366	-1.32577	5.54644	-3.08986	-2.96391
GSM776280	3.20454	0.615573	-2.26269	1.26473	-2.85355	5.39171	-4.34124	-4.33392
GSM776281	2.93612	0.253004	-2.30868	1.25424	-2.72859	5.23843	-4.61589	-4.06962
GSM776282	3.67258	0.810205	-1.84146	1.66654	-2.51789	5.36	-4.3056	-4.01439
GSM776283	3.88204	1.00443	-1.57852	1.90663	-2.39357	5.4345	-3.9995	-3.68788
GSM776284	3.44591	0.945246	-1.99411	1.71408	-2.60152	5.35421	-4.22665	-4.10105
GSM776285	3.63625	0.783592	-1.64695	1.80032	-2.22791	5.37541	-4.16586	-3.93827
GSM776286	3.68734	0.432586	-1.91438	1.3835	-2.55233	5.27515	-4.34229	-4.05805
GSM776287	3.89528	0.765436	-1.50657	2.53293	-1.60896	5.5508	-2.99928	-3.06232
GSM776291	3.4023	0.555289	-1.85895	1.68414	-2.78894	5.32636	-4.26372	-3.93945
GSM776292	3.63017	0.986296	-1.91625	1.64645	-2.45443	5.34605	-4.39101	-4.06103
GSM776293	3.21631	0.804009	-2.03919	1.49632	-2.40126	5.39364	-4.41722	-3.74267
GSM776294	3.38365	0.6213	-2.05252	1.37982	-2.79168	5.33339	-4.53744	-4.16133
GSM776295	3.44508	0.498362	-1.94416	1.64303	-2.52029	5.28484	-4.3884	-3.86182
GSM776296	3.38124	0.750233	-2.06138	1.41963	-2.14364	5.51129	-3.98789	-4.29767
GSM776297	3.73821	0.464838	-1.4385	2.16552	-1.65097	5.44878	-3.95775	-3.30843
GSM776302	3.38038	1.05554	-2.14045	1.40011	-2.5894	5.34292	-4.18157	-3.99926
GSM776304	3.70732	0.474266	-1.93746	1.28201	-2.64657	5.31865	-4.29592	-4.0773
GSM776305	3.39781	0.625346	-1.78003	1.85725	-2.3215	5.3527	-3.98329	-3.94796
GSM776307	3.40492	0.820402	-2.14323	1.31269	-2.82965	5.23238	-4.06618	-4.24327
GSM776310	3.26234	0.756041	-2.16498	1.62525	-2.61947	5.45229	-4.2332	-3.91034
GSM776311	3.62617	0.981357	-2.11413	1.50188	-2.47521	5.22369	-4.30014	-4.20553
GSM776312	3.39988	0.935938	-2.14029	1.54741	-2.38571	5.38202	-4.176	-3.91189
GSM776313	3.5751	0.210438	-2.12409	1.14703	-2.53656	5.45283	-4.16155	-4.19233
GSM776314	3.41739	0.606082	-2.11283	1.53479	-2.55445	5.28935	-4.56014	-4.08075
GSM776315	2.97343	0.578855	-2.0705	1.31852	-2.92407	5.37876	-4.46547	-4.08831
GSM776316	3.22845	0.797775	-1.93554	1.59798	-2.43431	5.36115	-4.2495	-4.06189
GSM776317	3.05427	0.227209	-2.23412	1.21319	-2.66442	5.34325	-4.60144	-4.32979
GSM776320	4.22425	1.49637	-0.670194	3.59416	-1.09396	5.56706	-2.95024	-2.3351
GSM776324	3.3264	0.490288	-2.26967	0.995699	-2.83685	5.2347	-4.56922	-4.45486
GSM776325	2.97007	0.616677	-2.14113	1.4984	-2.62684	5.35201	-4.56448	-4.11211
GSM776327	3.41508	0.617263	-1.71651	1.83382	-2.32408	5.30321	-4.33731	-3.73013
GSM776328	3.88426	1.12247	-1.49455	2.20545	-2.16986	5.42077	-3.76536	-3.56141
GSM776329	3.52108	0.76412	-1.70264	1.79423	-2.34434	5.28986	-4.11901	-3.73805
GSM776335	3.44495	1.15187	-1.9959	1.59342	-2.60339	5.17455	-4.09369	-4.10184
GSM776339	3.46213	1.07422	-1.86056	1.80217	-2.20815	5.39564	-4.3115	-3.82934
GSM776340	3.63665	0.649704	-1.94199	1.30137	-2.49658	5.23531	-4.14172	-4.00805
GSM776343	2.4216	0.219928	-2.16391	0.891661	-3.42047	5.10977	-5.06139	-4.70578
GSM776347	3.39065	0.419791	-1.90767	1.74499	-2.44562	5.3901	-4.35241	-3.79637
GSM776348	3.29158	-0.239177	-1.90508	1.869	-2.07911	5.28003	-4.59278	-3.74971
GSM776352	3.13285	0.564143	-1.76589	2.01725	-2.48466	5.35786	-4.57237	-3.79427
GSM776355	3.49332	1.45273	-2.17217	1.43376	-2.76081	5.3996	-4.38652	-4.35968
GSM776356	3.07745	0.418289	-2.29881	1.05224	-2.92456	5.28526	-4.58993	-4.2314
GSM776357	2.97956	0.265341	-2.14851	1.37905	-2.70552	5.33664	-4.24386	-3.90393
GSM776358	3.62836	0.541639	-1.24962	2.5309	-1.8464	5.60036	-3.95926	-3.16504
GSM776360	3.04675	0.240195	-1.91384	1.70047	-2.4029	5.46036	-4.12438	-3.69051
GSM776362	3.39863	0.463455	-1.94202	1.78339	-2.69685	5.33835	-4.53705	-4.12077
GSM776363	2.60578	0.26125	-2.17895	1.51132	-2.82258	5.24732	-4.66508	-3.86095
GSM776364	2.9107	0.421758	-2.48238	0.920365	-2.6274	5.29717	-4.52689	-4.20036
GSM776365	3.63687	0.745065	-1.71728	1.78258	-2.32383	5.41616	-4.03775	-3.8711
GSM776368	3.41163	1.00422	-1.91135	1.95274	-2.27411	5.47749	-3.78961	-3.5886
GSM776369	3.60528	0.662121	-1.83985	1.61692	-2.3534	5.39523	-4.01584	-3.92139
GSM776370	3.47354	0.884174	-1.96932	1.51913	-2.43274	5.3284	-4.06804	-3.90086
GSM776371	4.06807	1.18993	-1.29378	3.01506	-1.37059	5.61832	-3.03575	-3.29611
GSM776372	3.85665	1.24218	-2.06091	1.51239	-1.5161	5.72915	-3.13648	-3.6945
GSM776373	3.09134	0.362242	-2.3993	0.806653	-2.72075	5.33462	-4.49926	-4.35489
GSM776374	3.19182	0.67077	-1.9636	1.66636	-2.81936	5.40359	-4.66944	-3.96814
GSM776376	3.45994	0.975728	-2.05482	1.39554	-2.51195	5.37299	-4.27289	-3.98057
GSM776377	3.34265	0.816805	-2.29997	1.31718	-2.94276	5.30128	-4.6733	-4.29119
GSM776379	3.09066	0.54593	-1.88713	1.75458	-2.68345	5.35409	-4.9984	-4.2189
GSM776381	3.47494	1.06116	-2.00469	1.63263	-2.72287	5.44516	-4.1419	-3.5832
GSM776383	3.0258	0.536502	-2.08758	1.60484	-2.83581	5.43639	-4.68467	-4.02901
GSM776387	2.81539	0.355038	-2.19427	0.933771	-3.00086	5.30542	-4.64204	-4.31818
GSM776389	3.4071	0.35768	-1.99068	1.58015	-2.5391	5.54686	-4.48615	-4.01623
GSM776393	3.70895	0.720387	-1.79206	2.04151	-1.94214	5.60537	-3.56097	-3.32124
GSM776396	3.56178	0.806115	-1.86047	1.57834	-2.28411	5.35199	-4.23544	-3.79641
GSM776399	3.24137	0.959572	-2.15685	1.38375	-2.94611	5.22588	-4.59322	-4.24461
GSM776401	3.77377	0.858523	-1.70769	1.91131	-2.15329	5.40855	-4.05177	-3.7234
GSM776404	3.33386	0.893818	-2.34826	1.38591	-2.91381	5.42025	-4.60531	-3.96252
GSM776405	3.11998	0.309455	-2.0533	1.42733	-2.68441	5.3664	-4.48377	-3.92372
GSM776409	3.45834	0.289931	-1.74908	2.01427	-2.10288	5.37441	-4.18917	-3.80865
GSM776411	3.1519	0.232006	-2.18963	1.18355	-2.70398	5.30598	-4.29779	-4.06222
GSM776413	3.19188	0.353571	-2.1538	1.30534	-2.78951	5.29229	-4.47476	-3.90123
GSM776414	3.4703	0.655787	-2.10565	1.45588	-2.45444	5.31449	-4.46884	-4.13093
GSM776416	3.66366	0.852242	-1.6695	1.95658	-2.10007	5.33755	-4.06546	-3.66254
GSM776418	3.43612	0.295062	-1.55018	1.89201	-2.34573	5.20982	-4.70202	-3.5576
GSM776419	3.44232	0.672536	-1.63355	1.95867	-2.17349	5.3514	-4.12018	-3.61441
GSM776421	3.26047	0.47131	-1.98523	1.69964	-2.559	5.35109	-4.68036	-4.02937
GSM776424	3.65048	0.425844	-1.67231	1.98182	-2.12537	5.37186	-4.17143	-3.61133
GSM776425	3.76021	1.16992	-1.08773	2.83392	-1.61579	5.66556	-2.96079	-2.70935
GSM776426	3.68136	1.2779	-0.983534	2.86965	-1.07505	5.63116	-2.5296	-2.85672
GSM776427	3.36905	0.739689	-1.65432	1.91964	-2.1983	5.46016	-3.73941	-3.65234
GSM776429	3.50784	0.837127	-1.67272	1.93868	-2.14606	5.3875	-3.90457	-3.48338
GSM776430	3.13855	0.764175	-2.07714	1.49245	-2.46753	5.42839	-4.33849	-3.79771
GSM776431	3.36759	0.310476	-1.74548	1.8388	-2.22099	5.33089	-4.24159	-3.72102
GSM776432	2.9627	0.671732	-2.13129	1.43896	-2.80931	5.2989	-4.67324	-4.03125
GSM776436	3.40459	0.842455	-1.75898	1.92869	-2.45481	5.43598	-4.57199	-4.01694
GSM776437	3.17676	0.709981	-1.73173	1.86564	-2.32479	5.46157	-4.39731	-3.88849
GSM776440	3.54995	0.890711	-2.00327	1.55489	-2.35009	5.363	-3.98068	-3.75334
GSM776442	2.9394	0.045148	-2.42895	0.944867	-2.92876	5.37378	-4.61216	-4.43109
GSM776443	3.25483	0.625839	-2.04232	1.42055	-2.58648	5.33334	-4.27176	-3.97788
GSM776446	3.30649	0.723749	-1.96022	1.44366	-2.81828	5.35872	-4.49187	-4.04379
GSM776447	3.11032	0.435859	-2.32195	1.06433	-3.01381	5.28485	-4.68237	-4.44924
GSM776448	2.83595	0.401758	-2.18928	1.35065	-3.13579	5.2427	-4.76951	-4.23437
GSM776450	3.02446	0.47147	-2.12748	1.18368	-2.83514	5.28419	-4.52494	-4.23981
GSM776452	2.96101	0.426289	-2.38956	1.14562	-2.73433	5.33133	-4.55035	-4.4249
GSM776453	3.21849	0.442131	-1.967	1.62301	-2.55978	5.49307	-4.37792	-4.22472
GSM776454	2.95795	0.0498509	-2.59892	0.564344	-3.08223	5.33177	-4.6263	-4.54545
GSM776455	2.96516	0.277269	-2.20271	1.01918	-2.89808	5.33804	-4.62594	-4.20154
GSM776460	2.53932	-0.44562	-2.63983	0.770821	-3.07934	5.28883	-5.13996	-4.67701
GSM776461	3.80844	1.32443	-1.86546	1.54947	-1.97645	5.70956	-3.88357	-4.7471
GSM776462	3.9742	0.832618	-1.71575	1.85442	-1.65832	5.60266	-3.44465	-3.98742
GSM776463	3.75819	0.535382	-1.99053	1.13512	-2.48802	5.24156	-4.34215	-3.98037
GSM776465	3.52082	0.424177	-2.0303	1.37431	-2.21378	5.43201	-3.93246	-4.00393
GSM776466	3.31812	0.359704	-1.81791	1.64277	-2.34327	5.35266	-4.39552	-3.81591
GSM776468	3.35156	0.366155	-1.91815	1.22733	-2.42515	5.25965	-4.11218	-3.92037
GSM776469	3.61436	0.769712	-2.09091	1.80105	-2.2105	5.53174	-3.54789	-3.66943
GSM776471	3.10143	0.518379	-2.00631	1.17745	-2.62162	5.25518	-4.29796	-3.97427
GSM776473	3.24872	0.799628	-1.7406	1.65983	-2.19081	5.44294	-3.64639	-3.60595
GSM776474	3.7818	0.711752	-1.61705	2.14087	-2.13788	5.3982	-4.12638	-3.61989
GSM776476	3.30488	0.610765	-1.977	1.46073	-2.57696	5.37518	-4.1037	-3.92111
GSM274897	4.00866	0.649043	-2.14371	1.17945	-2.54247	5.16444	-4.61204	-4.11077
GSM274898	3.61887	0.495782	-1.83313	1.98934	-2.59619	5.37117	-4.57409	-3.73917
GSM274899	4.23643	0.987796	-1.96428	1.64159	-2.4311	5.49391	-4.00338	-3.89872
GSM274900	4.11001	1.31275	-1.6559	2.05059	-2.13652	5.55732	-3.81824	-4.07808
GSM274902	3.61452	0.578169	-2.08117	1.25633	-2.71697	5.31564	-4.72645	-4.41882
GSM274903	3.69102	0.991326	-1.1781	2.8425	-1.9211	5.40201	-3.99571	-3.42673
GSM274904	3.97527	0.724198	-1.4312	2.5136	-2.02668	5.28053	-4.25949	-3.55471
GSM274906	4.03758	0.821969	-1.14157	3.17423	-1.9244	5.45351	-4.24452	-3.16647
GSM274907	3.91689	0.728522	-1.2926	2.82291	-2.00053	5.41518	-4.31515	-3.26
GSM274908	3.62345	0.745829	-1.59619	2.25674	-2.40164	5.36781	-4.21447	-3.72244
GSM274909	3.60902	0.767283	-1.94938	1.64664	-2.43719	5.26973	-4.12475	-3.70875
GSM274910	3.38983	0.583153	-1.49932	2.52004	-2.13745	5.27011	-4.20936	-3.40378
GSM274912	3.63827	0.164154	-1.71952	1.95933	-2.41965	5.46944	-4.63184	-3.48673
GSM274913	4.00883	0.907107	-1.62243	2.32062	-2.22504	5.34123	-4.60295	-3.87881
GSM274914	4.0816	0.975867	-1.92049	1.50382	-2.32852	5.30306	-3.93491	-4.0871
GSM274916	3.63582	1.23202	-1.6851	2.51484	-1.89678	5.4223	-4.07761	-3.3721
GSM274917	3.76136	0.792209	-1.56403	1.91667	-2.43089	5.37887	-3.75128	-3.54586
GSM274918	3.75189	1.01079	-1.59198	2.34801	-2.03028	5.24258	-3.97867	-3.53876
GSM274920	3.95798	0.365569	-1.56714	1.96727	-2.23418	5.40252	-4.43889	-3.79523
GSM274921	3.73127	0.432847	-2.09228	1.29476	-2.45017	5.44298	-4.15825	-3.89527
GSM274922	3.6246	0.376537	-1.17363	2.81295	-2.09993	5.09075	-4.56179	-3.48249
GSM274925	3.77023	0.207123	-1.55537	2.55511	-2.08291	5.39898	-4.51784	-3.5037
GSM274928	4.27271	1.07417	-1.45134	2.41178	-1.99576	5.47719	-3.59263	-3.14252
GSM274929	3.98098	0.612877	-1.87836	2.01644	-1.98311	5.45004	-3.81512	-3.56921
GSM274930	3.53068	0.361377	-1.74212	2.28194	-2.24797	5.33785	-4.40424	-3.38742
GSM274931	3.62921	0.737654	-1.96663	1.67676	-2.51117	5.29318	-4.43069	-3.79512
GSM274932	3.98302	0.963977	-1.54306	2.46784	-1.9166	5.37121	-4.08835	-3.62709
GSM274933	4.12628	0.573102	-1.8431	1.39536	-2.23384	5.31089	-4.10851	-3.69237
GSM274936	4.31527	1.12333	-1.37287	2.59691	-2.01262	5.28563	-4.12145	-3.20362
GSM274937	3.94006	0.752901	-1.22367	3.01739	-1.93129	5.17072	-3.92198	-2.9838
GSM274938	4.24014	0.650201	-1.47163	2.1307	-2.0118	5.22868	-4.10866	-3.54644
GSM274939	3.38905	0.0904718	-1.65318	1.86623	-2.4228	5.09584	-4.82829	-3.63558
GSM274940	3.81501	1.3001	-1.91423	2.30001	-2.14216	5.1269	-3.95854	-3.57702
GSM274943	3.49276	0.544092	-2.181	1.48634	-2.33524	5.25425	-4.52148	-4.11332
GSM274944	3.92997	1.07595	-1.77228	1.74418	-2.52115	5.39667	-4.10677	-3.58545
GSM274945	3.67372	-0.337288	-2.08132	1.35824	-2.62807	5.12734	-4.83295	-4.127
GSM274946	3.73944	1.11065	-1.73356	2.29724	-2.06338	5.45514	-3.90097	-3.46114
GSM274947	3.75219	0.597894	-1.37841	3.17809	-1.77389	5.20523	-4.296	-3.07307
GSM274948	3.93748	-0.051185	-2.26176	1.19344	-2.4457	5.24024	-4.75444	-4.10795
GSM274949	3.72916	-0.16673	-1.66931	2.45419	-1.94506	5.27796	-4.896	-3.27904
GSM274950	4.005	1.00478	-1.50364	2.26214	-2.2067	5.35426	-4.11338	-3.61258
GSM274951	3.41902	0.518707	-2.17347	1.39752	-2.66106	5.22443	-4.5555	-3.81684
GSM274952	3.91521	0.59945	-1.76786	1.81519	-2.13726	5.54644	-4.14155	-3.7555
GSM274953	4.38821	0.828487	-1.48744	2.43441	-1.93745	5.30208	-4.10555	-3.33602
GSM274954	4.28169	0.521351	-1.72095	2.14418	-2.08848	5.25342	-4.80406	-3.80983
GSM274956	3.72658	0.687124	-1.11721	2.64646	-2.0735	5.56446	-3.91676	-3.3849
GSM274958	3.74105	0.339857	-1.82064	1.70302	-2.61873	5.11975	-4.55446	-3.9828
GSM274960	3.97465	0.777588	-1.54306	2.26103	-2.38003	5.4227	-3.91909	-3.73071
GSM274961	4.13714	1.56884	-1.49663	2.70076	-2.01623	5.45562	-3.79076	-3.76172
GSM274962	3.89441	0.733898	-1.33394	2.38673	-2.16878	5.40464	-4.38903	-3.47595
GSM274963	4.28784	0.541547	-1.45575	2.50988	-1.8054	5.41699	-4.13791	-3.48128
GSM274964	3.40171	0.609932	-1.67441	1.85049	-2.31286	5.18792	-4.42411	-3.73495
GSM274965	3.57702	0.571421	-1.61964	2.41934	-2.26909	5.22813	-4.86259	-3.72145
GSM274967	4.1852	1.65305	-1.39384	2.57082	-2.06488	5.38165	-3.34512	-3.75137
GSM274968	4.22707	0.987315	-1.91361	1.74978	-2.35	5.42051	-4.12366	-3.56287
GSM274969	3.53087	0.802628	-1.50511	2.50948	-2.20584	5.43201	-4.01586	-3.44628
GSM274970	3.87993	0.961056	-1.44722	2.57147	-2.22567	5.53928	-3.83152	-3.3787
GSM274972	3.8525	0.510428	-2.0578	1.72348	-2.57176	5.38075	-4.2227	-3.89566
GSM274973	3.87724	0.220648	-1.49901	2.39947	-2.09464	5.40336	-4.14944	-3.03921
GSM274974	3.86539	0.207631	-1.623	2.02121	-2.31109	5.31276	-3.9581	-3.7061
GSM274975	3.6365	0.45467	-1.87641	1.48894	-2.63131	5.27087	-4.39253	-4.05158
GSM274977	3.79307	0.891301	-1.33279	3.06842	-2.15495	5.46464	-4.40898	-3.19733
GSM274978	4.28785	0.648323	-0.98033	2.68166	-1.68907	5.50832	-3.74194	-3.00877
GSM274980	3.92029	0.917521	-1.72372	1.68686	-2.60413	5.2933	-4.29894	-3.82558
GSM274982	4.27239	0.872254	-1.40351	2.4747	-2.0984	5.46455	-3.16297	-3.2005
GSM274983	3.56817	-0.167134	-2.09766	1.62166	-2.64225	5.30876	-4.64682	-3.96473
GSM274984	3.80145	0.457999	-1.66763	1.74379	-2.42759	5.31087	-4.32609	-3.77556
GSM274985	3.87769	0.800389	-1.93226	1.65915	-2.62054	5.29497	-4.09353	-3.58504
GSM274986	4.00112	0.362484	-1.8777	2.01963	-2.13331	5.21805	-4.38348	-3.44579
GSM274987	4.35747	1.16157	-1.7615	2.00336	-2.19165	5.38965	-3.76021	-3.45624
GSM274988	3.84759	0.276416	-1.78657	1.86059	-2.50389	5.33691	-4.47166	-3.85502
GSM274989	4.26182	1.47498	-1.5756	2.56723	-1.9713	5.24564	-4.46305	-3.23193
GSM274990	4.07942	0.599268	-1.45867	2.22148	-2.09339	5.40967	-4.02926	-3.62105
GSM274991	3.92684	0.850563	-1.75984	2.32905	-1.89292	5.5818	-3.96322	-3.52214
GSM274992	4.26177	0.958163	-1.25826	2.75359	-1.7602	5.35439	-3.34391	-3.27981
GSM274993	3.89498	1.167	-1.66342	2.40722	-2.06439	5.25936	-3.92107	-3.51131
GSM274994	3.89412	-0.254752	-1.42196	2.6611	-1.4763	5.31529	-4.63309	-2.52644
GSM274995	3.67397	-0.164531	-2.02292	1.51822	-2.5879	5.23496	-4.99837	-3.88168
GSM274996	3.91759	0.219934	-1.77982	1.83883	-2.63989	5.46741	-4.38422	-3.95252
GSM274997	4.16712	1.23687	-1.02944	2.61896	-2.02229	5.36155	-3.96758	-3.09631
GSM274998	3.88605	0.661888	-1.12682	2.65029	-2.36018	5.27701	-4.01291	-3.67795
GSM274999	3.69756	0.482898	-1.48755	2.38089	-2.27866	5.46668	-4.41274	-3.56508
GSM275000	3.72471	0.477522	-1.44938	2.19269	-2.30763	5.30696	-4.44859	-3.7508
GSM275002	3.70669	0.245526	-1.95676	1.58476	-2.457	5.2554	-4.38933	-4.04662
GSM275003	3.38142	0.346611	-1.66647	2.07169	-2.46363	5.37991	-4.24529	-3.73606
GSM275004	4.02181	0.702357	-1.98104	1.59579	-2.34383	5.36173	-4.35756	-3.96024
GSM275005	3.50449	0.904637	-1.50421	2.14541	-2.20044	5.52906	-4.00153	-3.58989
GSM275007	3.90813	0.263552	-1.65589	2.42795	-2.21978	5.54343	-4.25833	-3.2825
GSM275008	3.94359	1.58699	-1.62286	2.59239	-1.9345	5.48079	-4.29864	-3.54517
GSM275009	3.82476	0.688132	-1.82045	1.98024	-2.4284	5.30938	-4.40426	-3.70279
GSM275010	3.74564	0.495862	-1.79809	2.07041	-2.1511	5.36751	-3.82434	-3.45631
GSM275011	3.92359	0.348453	-1.97201	1.66657	-2.55303	5.35091	-4.10226	-4.08252
GSM275013	4.52119	1.21078	-1.62362	2.22274	-1.99805	5.37117	-4.42524	-3.54661
GSM275014	3.67383	0.262466	-1.59085	2.01568	-2.42739	5.31993	-4.30213	-3.60338
GSM275015	3.88059	0.380248	-1.97458	1.77442	-2.5016	5.31274	-4.51313	-3.89029
GSM275016	3.35104	1.02851	-2.23398	1.49507	-2.50038	5.27471	-4.38154	-4.3051
GSM275017	3.59785	0.596557	-2.1852	1.15695	-2.53062	5.31089	-4.60757	-4.16044
GSM275018	3.60156	0.902839	-1.87522	1.96778	-2.55892	5.30568	-4.1971	-4.13637
GSM275019	3.69824	0.833537	-1.50273	2.63806	-2.14668	5.33879	-3.81635	-3.60112
GSM275020	3.93053	1.13904	-1.97634	1.91443	-2.36356	5.37852	-4.14828	-3.83736
GSM275022	3.87637	0.940492	-1.70034	2.28176	-2.39131	5.4947	-4.36519	-3.96143
GSM275023	4.30853	0.0260005	-1.25801	1.47946	-2.00501	5.53453	-4.34517	-3.63554
GSM275024	4.20209	0.672344	-1.41847	2.27036	-2.14558	5.46543	-4.2856	-3.62756
GSM275025	3.80318	0.345301	-1.56487	1.91544	-2.4487	5.38395	-3.94727	-3.69174
GSM275027	3.95323	0.594519	-1.82946	1.80704	-2.56715	5.29765	-4.44221	-4.07019
GSM275028	4.17198	0.556915	-1.71158	2.02869	-2.13656	5.26822	-4.49508	-3.76858
GSM275029	3.70106	0.862846	-1.84488	2.07589	-2.33449	5.27051	-3.92747	-3.6597
GSM275030	4.50268	1.46892	-1.32037	2.89332	-1.88364	5.36633	-4.12727	-2.58699
GSM275031	3.83434	0.423659	-1.86515	1.54385	-2.61633	5.25872	-4.33616	-3.91805
GSM275032	3.6897	0.585042	-1.40781	2.64733	-2.41805	5.43707	-4.27668	-3.21289
GSM275034	3.69946	0.983786	-1.59817	2.69102	-2.25867	5.26432	-4.13719	-3.24691
GSM275035	4.32555	0.155995	-1.90157	1.4304	-2.36342	5.34656	-4.38753	-3.87184
GSM275036	3.77533	0.517251	-2.03313	1.74376	-2.46733	5.31854	-4.00337	-3.75196
GSM275039	3.65448	0.919048	-1.63857	1.80766	-2.63448	5.33987	-3.9422	-3.97739
GSM275040	3.79633	1.20243	-1.81303	2.057	-2.40025	5.28095	-3.99719	-3.50964
GSM275041	4.01599	1.10408	-1.98359	1.826	-2.29958	5.29568	-3.90189	-4.00396
GSM275042	4.01688	0.22946	-1.99699	1.5584	-2.43157	5.332	-4.3118	-3.97376
GSM275045	4.18381	1.15504	-1.66157	2.19112	-2.37336	5.36842	-4.03796	-3.72786
GSM275046	3.42288	0.536642	-1.66365	2.63583	-2.16655	5.23063	-4.55997	-3.73764
GSM275047	3.78604	0.570325	-1.57328	2.42117	-2.20565	5.41489	-4.04852	-3.67896
GSM275048	3.91651	0.977195	-1.2685	2.89026	-2.10035	5.38194	-3.68538	-3.38747
GSM275049	3.71181	1.06797	-2.18784	1.71069	-2.18952	5.45027	-3.87471	-4.05319
GSM275051	3.36248	0.570815	-1.85964	1.93834	-2.42355	5.29719	-4.11339	-3.87533
GSM275052	3.59209	1.10459	-1.93908	1.73074	-2.50496	5.24889	-3.68572	-4.03884
GSM275053	3.71412	1.20685	-1.71571	2.0371	-2.30753	5.15146	-4.02876	-3.789
GSM275054	3.88453	0.872941	-1.75666	2.0135	-1.99485	5.35043	-4.20901	-3.53628
GSM275055	3.55982	0.800893	-1.90181	1.81128	-2.41765	5.30899	-4.07383	-4.04898
GSM275056	3.686	0.801931	-1.74183	2.23719	-2.11151	5.32582	-3.80418	-3.95564
GSM275058	3.79552	0.344515	-1.47768	2.10992	-2.19558	5.28311	-4.31546	-3.53817
GSM275060	4.14953	0.937627	-1.37213	2.6865	-2.15318	5.44104	-3.86556	-3.57361
GSM275061	3.78292	0.656039	-1.63437	2.12779	-1.87187	5.16823	-4.05858	-3.57677
GSM275062	4.53834	0.474815	-0.612123	3.50611	-0.985218	5.1808	-4.50551	-2.02626
GSM275063	3.86126	0.54809	-1.78206	1.76404	-2.46614	5.28263	-4.13758	-4.1415
GSM275065	3.46145	0.490576	-1.57198	2.10009	-2.43905	5.25596	-4.18321	-3.81874
GSM275068	3.81402	0.833988	-1.33549	2.41672	-1.73931	5.23322	-3.3198	-3.10133
GSM275069	3.36831	0.126631	-2.16973	1.54	-2.34005	5.21232	-4.60253	-4.10528
GSM275071	3.63961	1.13133	-1.81847	1.60532	-2.42633	5.2145	-3.8342	-4.02397
GSM275072	3.63508	0.928081	-1.69936	2.0527	-2.22251	5.52104	-3.76465	-3.77052
GSM275073	4.04859	0.744381	-1.75437	1.80018	-1.91921	5.3213	-3.85315	-3.71331
GSM275074	3.58179	0.399844	-1.67726	2.13898	-2.13787	5.5166	-3.96139	-3.39765
GSM275075	4.16594	1.12487	-1.44237	2.22033	-2.04101	5.26633	-3.66359	-3.18766
GSM275080	3.20225	0.814323	-2.16782	0.975422	-2.81804	5.38629	-4.09491	-4.39082
GSM275083	3.04653	0.519119	-2.21709	1.26699	-2.60377	5.65183	-4.41057	-3.95385
GSM275084	2.95139	1.30111	-2.01549	1.8645	-2.36664	5.38618	-4.80972	-3.97474
GSM275087	2.82962	-0.0406225	-2.04799	2.00295	-2.48937	5.38765	-4.85769	-3.90408
GSM275092	3.01173	0.816215	-2.03283	1.52017	-2.23492	5.50476	-4.1674	-3.71837
GSM275096	2.78264	0.200135	-2.23468	1.30173	-2.74686	5.24424	-4.81273	-4.14313
GSM275097	2.99559	0.716585	-2.07725	1.54969	-2.58869	5.39048	-4.47944	-3.8669
GSM275098	2.87611	0.377063	-2.3198	1.01379	-2.59051	5.38256	-4.59356	-4.32593
GSM275099	2.81238	0.691781	-2.07785	1.23549	-2.54488	5.28163	-4.50578	-4.15906
GSM275100	3.17527	0.779924	-1.90198	0.936211	-2.65343	5.43937	-4.20447	-4.47319
GSM275101	3.17641	0.921957	-2.01869	1.91821	-2.54073	5.37188	-4.41717	-3.97224
GSM275103	3.27288	1.59844	-2.08809	1.43097	-2.42582	5.41632	-3.8029	-3.88738
GSM275104	3.01183	0.405089	-2.16154	1.14392	-2.56724	5.16729	-4.63707	-3.99879
GSM275107	2.76062	1.38933	-2.17814	1.29728	-2.57381	5.31292	-4.11451	-4.23615
GSM275108	3.06132	0.489972	-2.57673	1.24414	-2.82498	5.30224	-4.85658	-4.44885
GSM275111	3.8087	0.652545	-1.9521	1.48973	-2.38902	5.31557	-4.54169	-3.92895
GSM275112	3.33051	0.529613	-1.9991	1.26881	-2.28088	5.1106	-4.0631	-3.56422
GSM275117	3.19508	1.24777	-2.21256	1.70226	-2.2978	5.53399	-4.28809	-3.78035
GSM275118	2.32817	0.561213	-1.66435	1.4968	-2.48842	5.48707	-4.48403	-3.591
GSM275119	3.26139	1.06668	-1.8415	1.44817	-2.74125	5.46989	-4.38863	-4.01613
GSM275120	3.12408	0.45437	-2.31038	1.10417	-2.72621	5.3264	-4.10393	-4.245
GSM275124	3.00819	0.454353	-2.20782	1.05301	-2.90382	5.25991	-4.46609	-4.45202
GSM275125	2.6773	0.230217	-2.29433	0.947673	-2.99324	5.32743	-4.80023	-4.37821
GSM275126	3.68118	0.641832	-1.33708	2.19054	-1.70671	5.33063	-4.04576	-3.48142
GSM275127	3.02311	0.774256	-2.04875	1.43471	-2.32566	5.40082	-4.29321	-4.07756
GSM275130	2.49902	0.451751	-2.52595	0.660637	-2.98377	5.41965	-4.53045	-4.64744
GSM275133	2.85634	1.11378	-2.00863	1.6008	-2.61715	5.47506	-4.43138	-4.20628
GSM275134	3.53714	1.32292	-2.22531	1.47457	-2.53627	5.4774	-4.15792	-3.8398
GSM275137	2.34033	0.195213	-1.82743	1.44047	-2.52532	5.51499	-4.5057	-4.0529
GSM275139	2.9217	0.661067	-1.77317	1.70406	-2.48862	5.55312	-4.68456	-3.53113
GSM275141	3.58192	1.32988	-1.52252	1.70474	-2.35266	5.36605	-3.74587	-4.23361
GSM275142	2.86449	0.535791	-2.26064	1.26987	-2.62742	5.43174	-4.46187	-4.2093
GSM275143	2.91071	0.367523	-1.93642	1.14864	-2.70446	5.32968	-3.88711	-4.01223
GSM275144	3.11131	0.13392	-1.56214	1.90763	-2.00624	5.3911	-4.2092	-3.58781
GSM275145	2.85795	0.368897	-2.42992	0.817768	-2.89349	5.1539	-4.31259	-4.26581
GSM275146	3.58357	0.562173	-1.50354	1.636	-2.33867	5.15609	-4.10013	-4.02373
GSM275147	2.91146	0.604153	-2.22103	1.08274	-2.78011	5.33099	-4.3084	-4.09334
GSM275148	3.07844	0.758424	-1.80377	1.69923	-2.55594	5.40287	-4.45477	-4.04347
GSM275153	2.53767	0.292353	-2.21556	1.37099	-2.65252	5.55598	-4.77658	-4.21794
GSM275154	3.43389	1.02455	-1.75618	1.77899	-2.08125	5.31824	-4.40315	-3.37614
GSM275155	2.75251	0.289086	-2.41135	0.610488	-3.06258	5.32683	-4.82309	-4.69445
GSM275156	3.00363	0.884672	-2.05068	1.42394	-2.45243	5.49215	-4.17497	-3.94258
GSM275157	3.11734	0.934875	-1.87815	1.67498	-2.66226	5.47563	-3.91008	-4.03717
GSM275161	3.0407	-0.318186	-2.33445	0.825228	-2.58914	5.39381	-4.46127	-4.41626
GSM275163	3.69418	0.440239	-1.79028	1.63506	-2.01849	4.98026	-4.13553	-3.44223
GSM275166	3.45243	0.912259	-2.24496	1.15076	-2.37891	5.17354	-4.29301	-4.13691
GSM275174	2.95851	0.632286	-2.27892	0.937966	-2.54297	5.33623	-5.03232	-4.24009
GSM275179	3.27736	0.589241	-2.3135	1.03195	-2.77541	5.4	-4.00534	-4.30528
GSM275180	3.58436	0.651116	-2.25367	1.43728	-2.52888	5.26406	-4.36341	-4.08921
GSM275184	3.54161	1.0381	-1.18691	2.31707	-1.88296	5.23575	-4.11675	-3.65507
GSM275185	3.48758	0.974622	-1.52749	1.53537	-2.24239	5.16835	-4.05684	-3.55055
GSM275186	2.84445	0.478433	-2.02346	1.42407	-2.24814	5.57839	-3.98371	-3.84301
GSM275193	3.03418	0.697857	-2.16379	1.2586	-2.57016	5.2951	-4.19225	-4.091
GSM275194	2.98052	0.150344	-2.24493	1.41579	-2.64028	5.11667	-4.74759	-4.3791
GSM275199	3.02518	0.492834	-1.77957	1.60349	-2.51065	5.05429	-4.15915	-3.94353
GSM275209	3.36875	1.22312	-1.95246	1.62605	-2.65433	5.41388	-4.30647	-4.20237
GSM275211	3.01191	0.20896	-2.24935	0.882723	-2.85281	5.25797	-4.55654	-4.45293
GSM275212	3.06866	0.724381	-2.10548	1.17231	-2.56419	5.29776	-4.58624	-4.31558
GSM275213	2.72854	0.448012	-1.83657	2.03645	-2.51934	5.35882	-4.57154	-3.97168
GSM275217	2.69156	0.0189628	-2.50815	0.508052	-2.67768	5.26404	-4.97253	-4.3699
GSM275218	3.40903	0.231751	-1.72412	1.93428	-2.20771	5.29097	-4.5837	-3.67256
GSM275220	3.20634	0.788535	-2.14501	1.05076	-2.73523	5.23178	-4.17237	-3.99449
GSM275221	3.21824	0.597591	-1.93633	1.04155	-2.91033	5.3411	-4.38178	-4.47903
GSM275222	3.09485	0.827173	-1.57285	2.12019	-2.22123	5.5553	-4.33501	-3.71003
GSM275226	2.77169	0.54751	-2.13731	1.08919	-2.73779	5.33007	-4.3844	-4.24897
GSM275234	2.90444	0.754535	-2.01274	1.62095	-2.47593	5.63064	-4.42849	-4.11974
GSM275239	3.44024	0.772931	-2.14686	1.5559	-2.82402	5.27041	-4.33315	-4.1075
GSM275241	3.1969	0.350134	-2.35685	0.705272	-3.145	5.38465	-4.18219	-4.67469
GSM275242	3.32858	0.866374	-1.84767	1.41676	-2.7117	5.27876	-3.77118	-4.06885
GSM275243	3.24788	1.0303	-1.86109	1.55451	-2.43894	5.47247	-3.72111	-4.14523
GSM275244	3.38148	0.797496	-2.20156	0.63238	-2.76333	5.21685	-3.79022	-4.4275
GSM275247	3.05872	0.956986	-2.06652	0.805653	-2.84159	5.17644	-3.97115	-4.25368
GSM275250	3.12377	0.687679	-1.89185	1.52042	-2.42015	5.31237	-4.21713	-3.9814
GSM275252	2.95159	0.00775346	-2.41671	0.971848	-2.89645	5.35529	-4.51036	-4.2561
GSM275253	3.21643	1.25175	-1.91368	1.62691	-2.43155	5.40793	-3.84525	-4.13974
GSM275258	3.07646	0.695049	-2.05721	1.91929	-2.511	5.61252	-4.43818	-3.96259
GSM275263	3.2578	0.818836	-2.23921	1.68433	-2.09687	5.51678	-4.15665	-3.89435
GSM275266	2.78364	-0.0427205	-2.15083	0.974775	-2.95497	5.42679	-4.37215	-4.30079
GSM275267	2.94634	0.58613	-2.18331	1.03917	-2.8257	5.18786	-4.43446	-4.25148
GSM275268	2.9671	0.543201	-2.10332	1.12199	-2.73045	5.4588	-4.31562	-4.21338
GSM275269	3.04002	0.845394	-2.10558	1.19809	-2.85245	5.41512	-3.81001	-4.14378
GSM275271	3.67611	0.645309	-2.42481	0.636663	-2.83939	5.39367	-4.16424	-4.34387
GSM275272	3.1703	0.468967	-2.42188	0.922707	-2.86929	5.40857	-4.57121	-4.50327
GSM275273	3.10344	1.83572	-1.88738	1.46872	-2.25729	5.33226	-3.85345	-3.73391
GSM275275	2.36246	-0.073023	-2.59795	0.375516	-3.29966	5.37683	-4.82478	-4.80211
GSM275281	3.23808	0.0449883	-1.65531	1.81714	-2.03903	5.30736	-4.26004	-3.49864
GSM275282	3.7025	1.26945	-1.80158	2.08669	-1.72072	5.31204	-3.90805	-3.61066
GSM275283	3.06983	0.642663	-1.85356	1.72633	-2.33876	5.4786	-4.69404	-4.03745
GSM275284	2.86465	0.192895	-2.32392	1.475	-2.45674	5.25778	-4.90024	-3.84477
GSM275285	2.86224	0.439667	-2.12705	1.18526	-2.76667	5.51997	-4.31881	-4.0324
GSM275286	2.744	0.441015	-2.39518	0.62371	-2.79785	5.25868	-4.40827	-4.44409
GSM275292	3.01453	0.269222	-2.29574	1.40635	-2.67787	5.32845	-4.13327	-3.952
GSM275293	3.09366	0.472576	-2.06469	1.2993	-2.8309	5.40893	-4.4517	-4.05512
GSM275294	3.13597	0.56215	-2.4045	0.902394	-2.78794	5.27314	-4.09195	-4.39586
GSM275295	2.92748	1.01604	-2.2426	1.04131	-2.72676	5.37567	-4.51253	-4.33263
GSM275296	2.92811	1.14269	-2.25493	1.00832	-2.73846	5.4041	-4.58818	-4.35787
GSM275297	3.27013	-0.306952	-2.52273	0.592381	-2.8527	5.40259	-4.52921	-4.5305
GSM275299	2.95608	0.0582555	-2.06073	1.2295	-2.83748	5.33005	-4.49655	-4.26551
GSM275303	2.64406	-0.0475756	-2.1277	1.39376	-2.76644	5.59887	-4.94112	-4.1866
GSM275305	3.21349	0.765831	-2.43884	1.07626	-2.70921	5.45024	-4.22953	-4.39188
GSM275307	3.00628	0.170225	-2.04931	1.13587	-2.48742	5.23428	-4.16831	-4.15941
GSM775980	3.14503	0.687047	-1.90354	1.48225	-2.61178	5.28188	-4.39482	-3.7699
GSM775981	3.80199	0.575618	-1.70557	1.8721	-2.08056	5.41213	-3.87136	-3.67753
GSM775995	3.28639	0.967822	-1.77492	1.50967	-2.58501	5.29737	-4.29023	-3.67105
GSM775999	3.48038	0.909105	-1.90039	1.41686	-2.36717	5.33836	-4.0387	-3.81846
GSM776005	3.39109	0.957991	-1.84559	1.45109	-2.59077	5.28215	-4.21267	-3.88053
GSM776007	3.75698	1.00987	-1.69913	1.9919	-2.26344	5.39173	-3.91508	-3.69698
GSM776012	3.45396	0.666775	-2.12688	1.48406	-2.61821	5.31179	-4.55758	-3.99898
GSM776014	3.69291	1.03954	-1.67437	1.77153	-2.28659	5.39175	-4.31528	-3.78352
GSM776016	3.19014	0.560878	-2.23365	1.43854	-2.6358	5.41259	-4.50255	-4.05577
GSM776017	3.36454	0.667581	-1.92892	1.65022	-2.14646	5.49567	-4.18539	-4.02599
GSM776018	3.15436	0.750752	-2.35724	1.53342	-2.56494	5.49997	-4.45211	-4.01592
GSM776019	3.54512	0.796127	-1.84681	1.61387	-2.47599	5.43031	-4.19845	-3.82255
GSM776022	3.80969	0.975432	-1.28768	2.36937	-2.22162	5.50236	-3.37166	-3.58919
GSM776023	3.27362	0.611144	-2.09287	1.54968	-2.7017	5.45001	-4.02334	-3.94938
GSM776025	3.30567	0.68288	-2.2698	1.00335	-2.81867	5.21149	-4.37668	-4.16275
GSM776026	3.7364	1.11512	-1.4941	2.17368	-2.35299	5.54472	-3.89932	-3.64144
GSM776028	3.33908	1.01652	-1.81663	1.73459	-2.50195	5.3294	-4.11691	-3.70473
GSM776029	3.52954	0.975169	-1.27296	2.30493	-2.00365	5.65186	-3.20053	-3.46563
GSM776032	3.29111	0.882306	-2.2239	1.3105	-2.77532	5.43452	-4.19281	-4.11916
GSM776033	3.01028	0.46539	-2.10682	1.41291	-2.84432	5.37482	-4.62962	-3.86658
GSM776034	3.81272	0.396473	-1.55497	1.99933	-2.11342	5.49445	-3.98608	-3.66579
GSM776035	3.76473	1.31734	-1.24864	2.41817	-2.11192	5.57376	-3.02808	-3.24929
GSM776036	3.43255	0.548741	-1.44661	2.14076	-2.27331	5.37574	-4.17009	-3.55511
GSM776037	3.3864	1.30477	-2.40872	1.11488	-2.92055	5.50831	-3.83958	-3.85308
GSM776040	3.29397	0.65141	-2.36855	1.02362	-2.82491	5.29904	-4.40069	-4.1525
GSM776041	2.90058	0.531758	-1.86117	1.54699	-2.57137	5.41973	-4.24841	-4.03276
GSM776042	3.4665	0.52031	-2.19258	1.08444	-2.79474	5.31093	-4.53532	-4.14782
GSM776044	3.60501	1.00189	-1.70934	1.96982	-2.32203	5.39833	-3.81668	-3.48788
GSM776045	3.64184	1.20188	-1.67539	1.82741	-1.98159	5.49746	-3.7974	-3.86175
GSM776046	3.12639	0.775954	-1.90627	1.51273	-2.57081	5.40645	-4.22264	-3.98164
GSM776047	3.47974	0.540285	-1.71836	1.84624	-2.41475	5.36828	-4.19908	-3.62137
GSM776048	4.07188	1.48739	-1.02075	2.86004	-1.73362	5.72036	-2.76448	-2.84322
GSM776054	3.38754	1.08891	-1.6934	1.66241	-2.38376	5.26359	-4.13853	-3.90941
GSM776070	3.50676	0.669409	-1.94879	1.34109	-2.47301	5.34365	-4.00823	-3.94698
GSM776074	3.61755	0.275789	-2.02485	1.31525	-2.3795	5.37988	-4.27751	-4.20351
GSM776078	3.61187	0.785371	-1.60934	1.78805	-2.25278	5.35219	-4.26006	-3.90579
GSM776080	3.87851	0.878896	-1.81708	1.58303	-2.29198	5.27168	-4.16362	-3.93363
GSM776081	3.26284	0.59758	-1.82815	1.66693	-2.47272	5.5415	-4.19119	-3.83822
GSM776088	3.67082	1.00589	-1.6708	2.05992	-2.18922	5.39631	-3.97441	-3.59977
GSM776089	3.64564	0.734975	-1.57696	1.76143	-2.36935	5.24017	-4.24812	-3.77414
GSM776095	3.46046	0.313702	-1.64084	1.96214	-2.42747	5.46356	-4.14265	-3.5403
GSM776097	3.46695	0.364131	-2.17421	1.26535	-2.61495	5.46423	-4.54861	-4.21768
GSM776098	3.60599	0.987123	-1.724	2.20351	-2.44681	5.49923	-3.8632	-3.61802
GSM776100	3.43324	0.59898	-2.05383	1.2519	-2.64431	5.29594	-4.35283	-4.06812
GSM776105	3.85156	0.919182	-1.02678	2.82678	-2.06815	5.67827	-3.33641	-3.2627
GSM776107	3.28274	0.646611	-2.10173	1.34185	-2.64162	5.358	-4.30227	-3.89996
GSM776108	3.41229	0.672548	-2.25394	0.997212	-2.82867	5.28821	-4.53641	-4.40201
GSM776110	3.31343	0.602822	-2.2767	1.09121	-2.73616	5.24766	-4.30908	-4.14212
GSM776111	3.08623	0.258891	-2.30343	1.14963	-2.74756	5.44678	-4.52695	-4.0658
GSM776115	3.43712	0.518417	-2.17986	1.39979	-2.64315	5.55439	-3.99618	-3.9348
GSM776119	3.61529	0.879292	-1.63362	1.50547	-2.17682	5.43276	-3.96078	-3.61069
GSM776120	3.73122	0.739147	-1.84253	1.73687	-2.01409	5.41398	-4.07005	-3.85548
GSM776123	3.85076	0.869116	-1.72299	1.83958	-2.25244	5.28533	-4.07666	-3.76265
GSM776129	3.2544	0.733999	-1.85147	1.6846	-2.52425	5.38015	-4.21246	-3.82863
GSM776134	3.46276	0.735916	-1.74452	1.52467	-2.46981	5.34418	-4.29881	-3.69986
GSM776140	3.19218	0.5194	-2.1441	1.37642	-2.72727	5.37862	-4.67115	-4.19732
GSM776141	3.5014	1.28822	-1.56101	1.88898	-1.49414	5.55852	-2.98886	-3.106
GSM776142	3.3605	0.61289	-2.0503	1.41701	-2.51728	5.43304	-4.23532	-3.86195
GSM776146	3.23063	0.547751	-1.99891	1.5533	-2.59559	5.35151	-4.42425	-3.85307
GSM776151	3.28149	0.343003	-1.77897	1.58458	-2.64222	5.4294	-4.47867	-3.8968
GSM776152	3.26104	0.494449	-2.02098	1.43202	-2.66189	5.29503	-4.35728	-4.10476
GSM776154	3.44272	0.74052	-1.77533	1.54621	-2.08166	5.55696	-3.7157	-3.55832
GSM776162	3.5799	0.825384	-1.96743	1.4925	-2.39848	5.35174	-4.05895	-3.97317
GSM776163	3.52104	0.566438	-1.67552	1.90011	-2.2184	5.41602	-4.12109	-3.56867
GSM776166	3.32167	0.209705	-1.90577	1.75201	-2.37398	5.53029	-4.14913	-3.77962
GSM776167	3.50526	1.11316	-1.9217	1.81487	-2.33153	5.44119	-3.9964	-3.78744
GSM776168	3.29854	1.01975	-2.0784	1.4804	-2.61039	5.2634	-4.32918	-3.85982
GSM776173	3.49682	0.543403	-1.92367	1.38753	-2.59844	5.27769	-4.15198	-3.9159
GSM776174	3.16349	0.527731	-2.2328	1.02574	-2.98138	5.22339	-4.50739	-4.08636
GSM776201	3.07936	0.780258	-1.77394	1.64344	-2.58095	5.30922	-4.14596	-3.81482
GSM776211	3.38858	0.760904	-2.1216	1.35598	-2.53592	5.32394	-4.06129	-3.91836
GSM776221	3.42361	0.618103	-1.98159	1.35265	-2.56686	5.29425	-4.68616	-4.1215
GSM776224	3.59614	0.91996	-1.43631	2.21689	-2.00628	5.56484	-3.88521	-3.39453
GSM776225	3.37633	0.476094	-1.97604	1.4651	-2.35283	5.47982	-4.4079	-4.07978
GSM776227	3.53464	0.701089	-1.84812	1.4856	-2.24194	5.47178	-3.89087	-3.81611
GSM776229	3.69069	0.883944	-1.5412	2.2526	-2.06671	5.54652	-3.89379	-3.54066
GSM776235	2.85177	0.219897	-2.3717	1.03446	-2.98282	5.45995	-4.81773	-4.33026
GSM776237	4.16162	1.09308	-1.28452	2.55872	-1.9412	5.75273	-2.35775	-3.7183
GSM776239	3.39417	0.94546	-2.31381	1.32394	-2.82313	5.3798	-4.34204	-4.28198
GSM776240	3.22781	0.656364	-2.03875	1.45846	-2.4619	5.45152	-4.29559	-4.24637
GSM776241	2.52513	0.272475	-2.65234	0.454047	-3.44892	5.36404	-4.9207	-4.58251
GSM776244	2.93941	0.645008	-2.01122	1.47502	-2.72415	5.26597	-4.42164	-3.91373
GSM776245	3.31947	0.717891	-2.04726	1.13694	-2.68507	5.2189	-4.50426	-4.14672
GSM776246	3.37486	0.915557	-1.79946	1.85643	-2.38761	5.34199	-4.20955	-3.63355
GSM776259	3.37536	0.706568	-2.16954	1.24416	-2.54129	5.3029	-4.22277	-3.98894
GSM776261	3.53987	1.02136	-1.54512	1.89601	-2.44623	5.32563	-4.14494	-3.61962
GSM776264	3.5268	0.791266	-1.98838	1.5176	-2.5251	5.31937	-4.12235	-3.90097
GSM776265	2.92519	0.530966	-1.96538	1.28021	-2.82052	5.26006	-4.58218	-3.86445
GSM776268	3.28173	0.72197	-1.84996	1.42183	-2.74385	5.26562	-4.0984	-4.06209
GSM776269	3.34939	0.546862	-1.83467	0.84046	-2.77668	5.28456	-4.23251	-4.1348
GSM776270	3.18802	0.563573	-2.07424	1.36967	-2.75774	5.49141	-4.28415	-4.20007
GSM776271	3.20661	0.832786	-2.04526	1.61432	-2.71538	5.33772	-4.20207	-3.72076
GSM776272	3.1361	0.966672	-1.63568	1.90374	-2.33899	5.35472	-4.06557	-3.70807
GSM776277	3.60431	0.716464	-1.6368	1.88241	-2.41649	5.42731	-3.94594	-3.81504
GSM776288	3.47801	0.693518	-1.86799	1.49088	-2.46293	5.37072	-4.01463	-3.68441
GSM776289	3.54947	0.435638	-2.13282	1.23264	-2.64852	5.37343	-4.4004	-4.13077
GSM776290	2.83605	0.415806	-2.24678	0.937652	-3.09549	5.4395	-4.28043	-4.24864
GSM776298	3.30144	0.39203	-2.13824	1.194	-2.61039	5.40861	-4.07906	-4.02922
GSM776299	3.4663	0.612259	-1.40576	2.08345	-2.08357	5.44234	-3.88162	-3.52785
GSM776300	2.79291	0.45779	-2.21016	1.06285	-2.89707	5.24868	-4.49816	-4.05037
GSM776301	3.65914	0.780105	-1.78055	1.73203	-2.42367	5.41113	-3.97696	-3.73077
GSM776303	3.44522	0.949246	-1.6472	1.87851	-2.20854	5.47884	-3.65238	-3.55845
GSM776306	3.35134	0.942483	-2.20282	1.42496	-2.2372	5.48615	-4.21588	-4.55862
GSM776308	2.87381	0.547463	-2.07506	1.28234	-2.79249	5.27802	-4.08084	-3.88203
GSM776309	3.24937	0.375922	-2.00454	1.13112	-2.77241	5.29329	-4.52069	-4.02493
GSM776318	3.18552	0.475717	-2.0767	1.30135	-2.67486	5.30925	-4.16273	-3.91696
GSM776319	3.36414	0.740582	-1.92573	1.7031	-2.17883	5.41986	-4.10188	-4.06318
GSM776322	3.33279	0.870814	-2.41754	1.29874	-2.79363	5.34851	-4.44528	-4.01622
GSM776331	3.54512	0.927588	-1.38691	2.14687	-2.20954	5.58738	-3.4639	-3.34512
GSM776332	3.50307	0.780887	-1.70147	1.53543	-2.337	5.25727	-3.83483	-3.73894
GSM776333	3.2981	0.483713	-1.54829	2.27293	-2.0572	5.77827	-3.61822	-3.53206
GSM776334	3.04669	0.708781	-2.10461	1.32179	-2.82027	5.39758	-4.32064	-4.16481
GSM776336	3.26925	0.37484	-2.17466	1.81285	-2.67953	5.39615	-4.75349	-3.97523
GSM776338	3.19072	0.517937	-2.4089	0.907038	-2.85256	5.32919	-4.54947	-4.12736
GSM776341	3.17858	0.694368	-2.10545	1.25941	-2.94248	5.37466	-4.57054	-4.0727
GSM776342	3.15653	0.50154	-2.39105	0.896187	-3.06882	5.35976	-4.53341	-4.44834
GSM776344	2.78091	0.531212	-2.30519	1.02525	-2.89427	5.39913	-4.48609	-4.16396
GSM776345	3.35505	0.679313	-2.27073	1.36043	-2.6976	5.44468	-4.22079	-4.21368
GSM776346	3.24134	0.237742	-2.63855	0.721568	-2.91425	5.51067	-4.72957	-4.40714
GSM776349	3.35799	0.680075	-2.11433	1.41454	-2.85866	5.443	-4.43163	-4.07876
GSM776350	3.26424	0.872626	-1.91931	1.34728	-2.78337	5.45014	-3.91639	-3.86774
GSM776351	3.2771	1.15863	-2.12217	1.44879	-2.74929	5.28194	-4.3923	-3.90505
GSM776353	3.37536	0.881621	-2.23417	0.995565	-2.51606	5.47488	-4.39218	-4.62143
GSM776354	3.75071	0.824755	-1.39327	2.37579	-1.94926	5.54442	-3.20166	-2.90881
GSM776361	3.00718	0.464464	-1.96208	1.41249	-2.74923	5.4571	-4.39968	-3.90799
GSM776366	3.18809	0.631281	-2.1428	1.18222	-2.7417	5.50283	-4.35953	-4.15184
GSM776367	3.4897	0.706244	-1.89262	1.47283	-2.35015	5.34111	-4.15279	-3.88824
GSM776375	2.9208	0.590762	-2.06323	1.2375	-3.04169	5.39108	-4.54925	-4.06113
GSM776378	3.49071	0.62031	-2.28086	1.26045	-2.84234	5.42577	-4.46246	-4.06
GSM776380	3.37791	0.496328	-1.99117	1.56227	-2.70798	5.46363	-4.36341	-3.65446
GSM776382	3.39815	0.751102	-1.96074	1.40381	-2.63313	5.27276	-4.50435	-3.92621
GSM776384	3.58708	1.01205	-1.80461	1.77593	-2.18654	5.45071	-3.98373	-4.14235
GSM776386	3.15234	0.674176	-2.51022	0.711364	-3.16479	5.23172	-4.48995	-4.31914
GSM776388	3.04798	0.692848	-2.00907	1.23906	-2.83221	5.37888	-4.41428	-3.98059
GSM776390	3.55827	0.814693	-1.98558	1.6397	-2.5822	5.4962	-4.27001	-3.8288
GSM776391	3.11942	0.895125	-1.85033	1.54258	-2.70971	5.29321	-4.38813	-3.98018
GSM776392	3.16251	0.279076	-2.26212	0.949229	-2.77653	5.24186	-4.70124	-4.33369
GSM776394	2.48968	0.0584419	-2.12942	1.27367	-2.96965	5.45702	-4.7959	-3.97648
GSM776395	3.24491	0.521986	-2.21141	1.087	-2.95434	5.36132	-4.47574	-4.17475
GSM776397	3.19413	1.52463	-1.70362	2.07742	-2.67052	5.43457	-4.24023	-3.65452
GSM776398	3.10311	0.775441	-2.11028	1.11754	-2.90365	5.29397	-4.20561	-3.91607
GSM776400	3.57646	0.843444	-1.81189	1.99347	-2.28459	5.50269	-3.6844	-3.57851
GSM776403	3.14043	0.671642	-1.84264	1.59024	-2.72133	5.48042	-4.98482	-3.96697
GSM776406	3.33034	0.914921	-2.24854	1.20976	-2.86766	5.48477	-4.31906	-4.15315
GSM776407	3.08387	0.5665	-2.14432	1.08434	-2.88279	5.23093	-4.42027	-3.94498
GSM776408	3.53172	0.528017	-1.88967	1.79414	-2.36467	5.58461	-4.16547	-3.66597
GSM776410	3.23341	0.60651	-2.33052	0.968984	-2.70901	5.32322	-4.27794	-4.33017
GSM776412	3.03364	0.393956	-1.74199	1.60487	-2.545	5.35502	-4.27608	-3.68455
GSM776415	3.44123	0.502697	-1.91982	1.89445	-2.34589	5.40829	-4.2836	-3.70769
GSM776417	3.59763	0.920593	-2.02188	1.71801	-2.57559	5.20369	-4.09479	-3.87006
GSM776420	3.34007	0.997072	-1.82963	1.41511	-2.55493	5.26249	-3.92378	-3.81823
GSM776423	3.26703	0.907142	-1.90155	1.7527	-2.38073	5.33238	-4.35749	-3.83151
GSM776428	3.2845	0.65844	-1.7351	1.66009	-2.36535	5.3421	-4.09299	-3.60191
GSM776434	3.19568	0.683298	-1.77521	1.84325	-2.5164	5.4817	-4.54005	-3.84427
GSM776435	3.39844	0.529746	-2.19068	1.26113	-2.63666	5.3007	-4.55192	-4.05103
GSM776438	3.28649	0.930306	-2.03434	1.28803	-2.52402	5.3503	-4.22922	-4.02775
GSM776441	3.31083	0.531482	-1.91645	1.62891	-2.5951	5.25292	-4.06788	-3.74874
GSM776444	3.09246	0.742539	-2.37656	1.05065	-2.85013	5.30326	-4.4708	-4.25706
GSM776445	3.41159	0.666818	-1.83696	1.59475	-2.40226	5.43796	-4.13916	-3.86104
GSM776449	3.30137	0.799506	-1.99982	1.45312	-2.60518	5.38797	-4.32734	-4.05986
GSM776451	3.15594	0.693882	-2.27814	0.936463	-2.88101	5.33139	-4.34097	-4.22621
GSM776456	3.53763	1.09102	-1.95778	1.68752	-2.41329	5.62295	-3.79401	-3.94497
GSM776457	2.87214	0.395431	-2.28564	0.898924	-3.03256	5.34497	-4.65686	-4.29381
GSM776458	3.04813	0.574172	-2.46944	1.02431	-2.58219	5.4043	-4.42669	-4.15932
GSM776459	3.51807	0.557207	-1.79542	1.6479	-2.47154	5.35312	-4.07304	-3.57417
GSM776464	3.49754	0.860521	-1.77233	1.93547	-2.41698	5.39348	-4.07604	-3.69476
GSM776467	3.26375	0.458472	-1.85666	1.47324	-2.48483	5.45351	-3.97136	-3.94094
GSM776470	3.65625	0.812937	-2.24396	1.39219	-2.4152	5.62515	-3.64286	-3.91204
GSM776472	3.11222	0.634758	-2.07162	1.36816	-2.58919	5.40841	-4.09993	-3.85594
GSM776475	3.06871	0.603936	-2.06591	1.22589	-2.40557	5.30449	-4.38885	-3.79166
GSM274895	4.11785	1.29393	-1.52792	2.11382	-2.20723	5.38713	-3.68679	-3.29686
GSM274896	3.95024	0.912322	-1.57332	2.08837	-2.33885	5.52871	-4.01505	-3.45311
GSM274901	3.50466	0.857015	-1.86439	1.47538	-2.77286	5.28223	-4.40582	-3.54337
GSM274905	3.85111	0.797593	-1.51708	2.42667	-2.17234	5.39397	-3.61964	-2.9856
GSM274911	3.63599	0.582815	-1.48869	2.12804	-2.24811	5.4947	-4.02031	-3.5271
GSM274915	4.04368	1.28849	-1.69604	2.12994	-2.18483	5.339	-3.57283	-3.65138
GSM274919	3.5535	0.547245	-1.87403	1.7636	-2.49725	5.31824	-4.44935	-3.67755
GSM274923	3.85252	0.917389	-1.7295	1.95347	-2.32739	5.27742	-4.22475	-3.59415
GSM274924	3.99861	0.0654016	-1.61281	1.68991	-2.26779	5.30835	-4.4746	-3.61902
GSM274926	3.79528	0.377688	-1.67738	2.1137	-2.35257	5.41323	-4.44398	-3.29085
GSM274927	3.89719	0.92175	-1.5239	2.11128	-2.09479	5.34795	-3.61757	-3.49221
GSM274934	3.6028	0.565718	-1.73257	1.64763	-2.44066	5.25509	-4.34406	-3.81979
GSM274935	3.78197	1.22142	-1.95163	1.65903	-2.34331	5.4474	-4.03094	-4.05991
GSM274941	3.74214	0.838402	-1.51499	2.40471	-2.23993	5.19047	-4.2816	-3.33036
GSM274942	3.45047	0.413711	-1.51758	2.29008	-2.67758	5.32172	-4.15975	-3.31501
GSM274955	4.09779	1.11614	-1.51722	2.24413	-2.16563	5.45836	-3.97237	-3.42031
GSM274957	3.983	0.554504	-1.73854	1.877	-2.38505	5.37041	-4.41037	-3.6887
GSM274959	3.98577	1.02544	-1.49148	1.98353	-2.35953	5.20299	-3.67652	-3.29448
GSM274966	3.39879	0.285871	-1.96401	1.75834	-2.45178	5.36102	-4.41867	-3.82725
GSM274971	3.5051	-0.0116936	-1.81116	1.57642	-2.31453	5.38748	-4.43545	-3.45014
GSM274976	4.13789	0.614165	-1.68735	1.94284	-2.18325	5.39157	-3.96512	-3.67428
GSM274979	3.83512	0.253911	-1.69556	2.28968	-2.16615	5.46588	-4.35489	-3.48527
GSM274981	3.6798	0.638874	-1.77947	1.91789	-2.5095	5.34954	-4.04352	-3.41315
GSM275001	3.94587	0.866977	-1.40684	2.18503	-2.25551	5.34871	-3.8632	-3.28917
GSM275006	3.57243	0.94137	-1.61113	2.53488	-2.19716	5.41764	-4.16597	-3.51521
GSM275012	4.17846	0.962695	-1.373	2.24654	-2.09531	5.46481	-3.8884	-3.53921
GSM275021	4.2511	0.926287	-1.41391	2.0741	-2.09913	5.57795	-3.64355	-3.7103
GSM275026	4.08341	0.988585	-1.36905	2.08639	-2.0833	5.25054	-3.51211	-3.46393
GSM275033	3.85116	1.20674	-1.56409	2.26027	-2.34216	5.38965	-3.65068	-3.46615
GSM275037	3.79286	0.824345	-1.96208	1.53138	-2.5668	5.21949	-4.18304	-3.84268
GSM275038	4.05846	0.77079	-1.50598	2.14706	-1.98893	5.29458	-3.67423	-3.62915
GSM275043	3.86697	0.814609	-1.64851	1.72668	-2.11682	5.27062	-3.77181	-3.84713
GSM275044	3.98964	0.452868	-1.31157	2.16281	-1.96823	5.2743	-3.97378	-3.0985
GSM275050	3.61154	1.03629	-1.52405	2.08967	-2.34217	5.51041	-3.69608	-3.64354
GSM275057	3.73164	0.346311	-1.75211	1.84917	-2.54143	5.40977	-3.74238	-3.78938
GSM275059	3.74052	0.595053	-1.43484	2.33981	-2.02644	5.53806	-3.5973	-3.40904
GSM275064	3.39348	0.394701	-1.93955	1.82518	-2.40005	5.36358	-3.8969	-3.67434
GSM275066	3.83416	0.196262	-1.93901	1.11089	-2.11408	5.54728	-3.29573	-4.03119
GSM275067	3.82882	1.01898	-1.6793	1.99865	-2.29564	5.25472	-3.4884	-3.44635
GSM275070	3.82829	0.990449	-1.55253	1.94151	-2.31388	5.32644	-3.32729	-3.25728
GSM275076	2.85782	0.783061	-2.24154	1.08583	-2.75908	5.45311	-4.04852	-4.32259
GSM275077	2.87399	0.942662	-2.32485	1.4679	-2.77255	5.60182	-4.23706	-3.54643
GSM275078	3.22411	1.32565	-2.21309	1.19182	-2.48398	5.51	-4.19721	-4.05034
GSM275079	2.95409	0.447549	-2.57341	0.501865	-2.93722	5.29515	-4.4536	-4.42821
GSM275081	2.74136	0.600668	-2.40912	1.07615	-2.64742	5.50736	-4.2683	-4.03482
GSM275082	3.31427	1.33376	-2.08076	1.51831	-2.49416	5.55869	-3.63218	-3.92694
GSM275085	2.84851	0.798947	-1.99022	1.46087	-2.54355	5.52645	-4.46316	-3.86366
GSM275086	2.50861	0.494847	-1.80061	1.86681	-2.544	5.46705	-4.2308	-3.51486
GSM275088	3.07515	0.689119	-1.98998	1.47544	-2.72683	5.3532	-4.52097	-3.96301
GSM275089	2.75884	0.743429	-1.94572	1.51928	-2.83974	5.35486	-4.46032	-3.98649
GSM275090	2.69225	0.704283	-2.03037	1.35604	-2.72935	5.51413	-4.00223	-3.69705
GSM275091	2.73553	0.1129	-2.19433	1.32165	-2.82415	5.57667	-4.74254	-4.13697
GSM275093	3.38811	0.553001	-1.92724	1.41268	-2.12483	5.81546	-3.1623	-3.58563
GSM275094	2.70767	0.893651	-2.10871	1.54287	-2.53856	5.51879	-4.09163	-4.00524
GSM275095	2.76889	0.321735	-2.16763	1.12584	-2.70646	5.52864	-4.36266	-3.87662
GSM275102	2.76465	0.92578	-1.96544	1.31163	-2.77287	5.54795	-4.04254	-4.22152
GSM275105	3.17397	0.931413	-1.96709	0.738438	-2.85603	5.34898	-4.13156	-4.29781
GSM275106	2.92832	0.213779	-2.03193	1.28348	-2.54917	5.41216	-4.76376	-4.17063
GSM275109	2.76759	0.421582	-2.26685	0.758109	-2.7571	5.17608	-4.46796	-4.57842
GSM275110	4.68705	1.30065	-1.32282	2.14516	-1.15868	5.67495	-2.95359	-3.87193
GSM275113	3.04034	0.637017	-2.0529	1.46405	-2.23148	5.49925	-4.11207	-3.62085
GSM275114	2.91333	0.173991	-1.90142	1.86195	-2.31643	5.70382	-4.62885	-3.91098
GSM275115	3.13497	0.35189	-2.06039	1.38709	-2.25457	5.43389	-4.07428	-3.34167
GSM275116	3.32341	1.04299	-1.87511	1.78135	-2.47921	5.61708	-4.34259	-3.73681
GSM275121	3.60956	0.688867	-1.34021	1.95611	-1.8657	5.50462	-3.71121	-3.41779
GSM275122	3.02759	0.936758	-2.04633	1.27186	-2.88235	5.61014	-4.16036	-4.11027
GSM275123	3.1909	0.860278	-2.24778	1.04177	-2.79525	5.43937	-4.19246	-4.08022
GSM275128	2.80996	0.0600687	-2.3813	0.642899	-2.9403	5.4342	-4.39746	-4.20633
GSM275129	2.55312	0.265342	-2.31784	0.946868	-2.87343	5.4385	-4.59576	-4.16403
GSM275131	3.23502	0.982455	-2.17234	0.759177	-2.93122	5.46554	-4.43545	-4.41756
GSM275132	3.0097	0.885078	-2.42786	0.726235	-2.98791	5.40384	-4.47373	-4.2828
GSM275135	3.00066	0.572972	-1.68085	1.59464	-2.44178	5.43967	-4.12088	-3.5926
GSM275136	2.72649	0.770594	-2.18981	0.882109	-2.83132	5.28431	-4.31432	-3.93997
GSM275138	3.13254	0.889255	-1.72286	1.66795	-2.57571	5.53076	-3.7609	-3.94408
GSM275140	3.12359	0.540073	-2.18167	1.24384	-2.34571	5.27906	-4.26383	-3.92189
GSM275149	2.7873	1.09779	-2.3182	1.11772	-2.66785	5.38301	-4.23812	-3.91099
GSM275150	2.5638	0.259417	-2.3623	0.949876	-2.56904	5.41044	-4.76584	-4.53518
GSM275151	3.08604	0.818693	-2.17021	1.2598	-2.74814	5.38338	-4.4447	-4.38342
GSM275152	2.97915	1.02915	-2.23625	1.40498	-2.87581	5.3784	-4.35599	-3.97906
GSM275158	2.70957	0.458471	-2.09871	1.35936	-2.48202	5.54608	-4.4592	-3.8869
GSM275159	2.83202	0.922541	-1.98013	1.20662	-2.5557	5.40795	-4.01851	-4.12282
GSM275160	3.06144	0.709137	-1.85263	1.76199	-2.66698	5.45702	-4.28694	-3.66351
GSM275162	3.14231	0.830795	-1.81565	1.52863	-2.53967	5.32697	-4.0134	-3.91107
GSM275164	2.66365	0.535378	-1.99369	1.83643	-2.47463	5.58	-4.80465	-3.5064
GSM275165	2.60341	0.505865	-2.2391	1.11029	-2.69627	5.49687	-4.26374	-3.79392
GSM275167	3.23811	1.01936	-2.07849	1.18027	-2.421	5.27921	-4.11013	-3.60644
GSM275168	3.23191	1.00143	-1.84784	1.80684	-2.45588	5.52359	-4.00843	-3.52475
GSM275169	2.85992	0.850329	-2.3537	0.963833	-2.73984	5.28511	-4.34276	-3.96192
GSM275170	3.76502	1.08479	-1.51776	1.52275	-2.28254	5.37771	-3.1312	-3.62575
GSM275171	2.61535	0.862645	-2.24552	1.34451	-2.54225	5.54466	-4.56052	-3.85947
GSM275172	3.01793	0.01581	-2.38793	1.14599	-2.52677	5.41516	-4.88649	-3.85635
GSM275173	3.66095	1.30839	-1.73963	1.33977	-2.55787	5.33552	-3.78197	-3.76642
GSM275175	2.88359	0.944533	-2.51729	1.3912	-2.6163	5.41445	-4.84928	-3.94272
GSM275176	2.71462	0.571401	-2.23382	0.906112	-2.67999	5.15873	-4.53281	-4.13642
GSM275177	3.25955	0.65786	-2.36928	1.10779	-2.63149	5.42234	-4.52157	-4.07158
GSM275178	2.83654	0.687221	-2.22087	1.50907	-2.43305	5.36126	-4.59575	-3.92436
GSM275181	2.82949	0.539531	-2.14738	0.833029	-2.81733	5.3683	-4.27998	-4.11462
GSM275182	2.89592	0.440825	-2.22578	1.10275	-2.62225	5.30515	-4.53492	-4.0208
GSM275183	3.24142	0.966025	-1.89747	1.30126	-2.51697	5.29659	-4.06803	-3.78474
GSM275187	3.45728	0.368087	-1.40533	2.54732	-1.70671	5.39972	-3.82255	-2.70372
GSM275188	3.31379	0.709007	-2.15576	0.917579	-2.72526	5.36147	-3.90473	-3.96531
GSM275189	2.94542	0.634957	-2.38163	1.27834	-2.66209	5.48848	-4.44184	-4.01665
GSM275190	3.09467	1.11424	-1.77622	1.99876	-2.08967	5.6422	-3.85339	-3.37079
GSM275191	2.69057	0.468789	-2.30683	1.29134	-2.64996	5.36141	-4.82608	-4.2372
GSM275192	2.69944	0.387049	-2.71491	0.157064	-3.21003	5.50306	-4.83836	-4.52895
GSM275195	3.45767	0.942156	-1.67496	1.74914	-2.49342	5.36023	-4.26928	-3.8202
GSM275196	2.64384	0.499888	-2.57181	0.503319	-2.91953	5.35175	-4.42056	-4.19912
GSM275197	2.7896	0.948219	-2.04165	1.62103	-2.34237	5.57668	-4.30919	-3.7457
GSM275198	2.58772	0.690702	-2.28169	0.706305	-2.91242	5.40872	-4.39918	-4.05148
GSM275200	3.07398	0.634055	-2.17132	0.856502	-2.78529	5.52788	-4.12192	-4.25508
GSM275201	3.1597	0.946469	-1.28233	2.712	-2.24134	5.75845	-3.83492	-3.3004
GSM275202	3.08365	0.709116	-2.32246	0.574821	-2.83393	5.33107	-3.95792	-4.50917
GSM275203	2.92616	0.677875	-2.17939	1.19309	-2.83203	5.44867	-4.81932	-4.11736
GSM275204	2.68768	0.566767	-2.41567	0.619596	-2.45991	5.59193	-4.1722	-4.33057
GSM275205	2.96569	0.641788	-1.94121	1.72322	-2.42791	5.42389	-4.16024	-3.80036
GSM275206	2.77953	0.815329	-2.38979	0.84419	-2.77933	5.62053	-4.36924	-4.11462
GSM275207	2.8311	0.695653	-2.65812	0.472175	-2.85366	5.41066	-4.20705	-4.17372
GSM275208	2.63603	0.356247	-2.29759	0.984911	-2.80076	5.25501	-4.81769	-4.22828
GSM275210	3.5033	0.737918	-1.78966	1.2757	-2.318	5.16097	-4.06232	-3.93902
GSM275214	3.20432	0.7677	-1.81135	1.54343	-2.46169	5.47158	-4.15001	-3.77221
GSM275215	3.16733	0.202112	-2.1926	0.688699	-2.38303	5.5084	-4.31923	-4.34375
GSM275216	2.90984	-0.203754	-2.49663	0.194759	-3.13825	5.25343	-4.57028	-4.56479
GSM275219	3.04925	0.255145	-1.90683	1.68149	-2.5888	5.46814	-4.37728	-3.79375
GSM275223	3.02789	0.700682	-2.00697	0.981613	-2.5008	5.3058	-3.82086	-3.85437
GSM275224	2.77342	0.503023	-1.5747	1.7872	-2.30752	5.54593	-3.73212	-3.4494
GSM275225	2.89829	0.348697	-1.97098	1.52239	-2.46506	5.55196	-4.08446	-3.87641
GSM275227	3.1052	0.828621	-2.13718	1.28604	-2.50625	5.45856	-4.34044	-4.21395
GSM275228	3.4896	1.10972	-1.81568	2.26201	-2.05243	5.37652	-3.39383	-2.88938
GSM275229	3.24524	0.798822	-1.80098	1.5145	-2.53137	5.3689	-3.77846	-4.05816
GSM275230	3.28952	0.762757	-1.93838	2.14622	-2.00977	5.63908	-4.22216	-3.82267
GSM275231	3.72694	1.36883	-1.83181	1.36857	-2.44899	5.55814	-2.97526	-3.99253
GSM275232	3.302	0.909749	-1.81928	1.42425	-2.61043	5.41229	-3.70664	-3.96542
GSM275233	2.85677	0.513415	-2.05272	1.43012	-2.70321	5.49926	-4.33894	-4.07387
GSM275235	3.20285	0.767209	-1.89823	1.27936	-2.71482	5.4662	-3.57161	-4.01147
GSM275236	2.92866	0.513647	-1.83429	1.44312	-2.71081	5.42243	-4.13655	-4.0717
GSM275237	3.07867	0.529139	-2.47799	0.759833	-3.09428	5.39059	-4.31768	-4.61757
GSM275238	2.89901	0.533483	-2.78895	0.714457	-2.72827	5.51096	-4.02127	-4.49612
GSM275240	2.77608	0.797782	-2.3924	0.882682	-2.89542	5.18067	-4.0955	-4.28628
GSM275245	3.05533	0.901217	-2.16028	0.732626	-2.7834	5.22678	-3.83938	-4.27434
GSM275246	2.88917	0.253179	-2.04304	1.18121	-2.69501	5.55489	-4.21202	-4.02743
GSM275248	3.23729	1.1365	-1.97088	1.52094	-2.57358	5.53789	-3.76804	-4.2211
GSM275249	2.94279	0.497902	-2.45022	0.834847	-3.01368	5.25488	-4.41537	-4.49137
GSM275251	3.09413	0.650669	-2.11071	1.30853	-2.52323	5.3449	-3.99482	-4.21803
GSM275254	3.33578	1.1955	-1.89668	0.977606	-2.73339	5.21334	-3.72653	-4.15717
GSM275255	3.09562	0.628375	-2.03251	1.1727	-2.70109	5.29278	-4.1322	-4.24461
GSM275256	3.42875	0.553733	-2.17537	0.635428	-2.97105	5.24676	-3.99856	-4.36509
GSM275257	2.94097	0.190674	-2.22368	0.887912	-2.76946	5.38715	-4.29705	-4.43663
GSM275259	2.98336	-0.500985	-1.68439	1.68557	-1.99947	5.72499	-4.1628	-3.5701
GSM275260	2.82863	0.506769	-1.87773	1.44794	-2.52544	5.71536	-3.94371	-4.13086
GSM275261	2.77312	0.591239	-2.26591	1.19316	-2.68623	5.30137	-4.38048	-4.01465
GSM275262	3.66812	1.3398	-1.87066	1.37275	-1.36598	5.86581	-3.49714	-4.76793
GSM275264	3.37006	0.335189	-1.59003	1.52709	-2.09473	5.98477	-3.12409	-4.00694
GSM275265	3.20776	-0.220652	-1.3661	2.05002	-1.61414	6.24345	-3.20239	-4.00481
GSM275270	2.85469	0.202464	-2.48055	1.01159	-2.82651	5.29809	-4.65806	-4.24279
GSM275274	3.2539	0.961899	-2.10194	0.824064	-2.71061	5.53957	-3.80432	-4.4047
GSM275276	3.10582	0.816099	-2.2524	1.04067	-2.68443	5.60938	-4.72794	-4.64307
GSM275277	2.94258	0.825535	-2.15428	0.916469	-2.77986	5.45597	-4.26915	-4.45329
GSM275278	3.21046	1.17211	-2.17189	0.838967	-2.85252	5.39244	-4.02747	-4.06928
GSM275279	3.19451	0.848112	-2.05313	1.27325	-2.74737	5.43436	-4.48494	-4.40217
GSM275280	2.80899	0.787335	-2.56156	0.535397	-2.55512	5.46922	-4.31548	-4.80833
GSM275287	3.21182	0.119875	-2.09073	1.02161	-2.69502	5.42922	-4.07941	-4.27668
GSM275288	3.11903	0.582191	-2.43662	0.921875	-2.81842	5.2483	-4.75368	-4.49015
GSM275289	2.95526	0.449376	-1.97631	1.33874	-2.60317	5.57033	-4.36575	-4.29449
GSM275290	2.90054	0.391358	-2.45871	0.79049	-3.12309	5.31022	-4.75716	-4.49164
GSM275291	2.32226	0.374126	-2.59793	0.445992	-3.07316	5.3271	-4.83744	-4.58208
GSM275298	3.24355	0.82298	-1.87156	1.68677	-2.67818	5.41172	-3.96012	-3.9942
GSM275300	3.39967	0.856377	-1.89306	1.12126	-2.5168	5.22043	-4.28514	-3.89156
GSM275301	3.17058	0.629933	-1.97143	1.09474	-2.54251	5.36936	-4.1119	-3.86237
GSM275302	3.28405	0.973309	-1.9647	1.15555	-2.46499	5.45095	-4.12015	-4.19154
GSM275304	3.3628	1.54117	-1.83606	1.21507	-2.73807	5.44225	-3.44348	-4.1018
GSM275306	2.87954	1.40166	-2.12875	1.99646	-2.25329	5.5616	-4.04531	-3.36361
GSM275308	2.78653	0.220831	-2.4454	0.757245	-2.8648	5.51573	-4.65547	-4.40632

## Sheet: S9
Table-S9: The differentially biological pathways between cluster B and cluster A which obtained GSVA enrichment analysis
id	logFC	AveExpr	t	P.Value	adj.P.Val	B
KEGG_NOD_LIKE_RECEPTOR_SIGNALING_PATHWAY	0.277497	0.00538964	20.8397	7.14969e-79	1.31554e-76	168.927
KEGG_LYSOSOME	0.250302	0.00706571	14.6294	1.35564e-43	3.5634e-42	88.1734
KEGG_CIRCADIAN_RHYTHM_MAMMAL	0.239549	0.0097055	10.8514	7.49521e-26	4.92543e-25	47.6574
KEGG_OTHER_GLYCAN_DEGRADATION	0.232184	-0.00551968	11.6314	3.26654e-29	2.86211e-28	55.3202
KEGG_GLYCOSAMINOGLYCAN_DEGRADATION	0.231552	0.00165319	13.3007	5.95441e-37	1.09561e-35	72.9898
KEGG_ALLOGRAFT_REJECTION	0.221027	0.0174118	10.3135	1.22975e-23	7.07103e-23	42.6116
KEGG_LEISHMANIA_INFECTION	0.220947	0.0125176	13.9522	3.69405e-40	8.49632e-39	80.3194
KEGG_GLYCOSPHINGOLIPID_BIOSYNTHESIS_GLOBO_SERIES	0.219723	-0.00128304	12.8882	5.66433e-35	9.47488e-34	68.4706
KEGG_GRAFT_VERSUS_HOST_DISEASE	0.216364	0.0148714	10.245	2.31998e-23	1.29357e-22	41.984
KEGG_COMPLEMENT_AND_COAGULATION_CASCADES	0.212322	-0.00386504	15.8926	2.94443e-50	1.08355e-48	103.414
KEGG_SPHINGOLIPID_METABOLISM	0.211671	0.00318948	14.9463	3.09573e-45	9.49357e-44	91.927
KEGG_TYPE_I_DIABETES_MELLITUS	0.207768	0.0145618	11.0748	8.50905e-27	5.79876e-26	49.8111
KEGG_CHEMOKINE_SIGNALING_PATHWAY	0.203796	0.00599799	17.4604	6.14542e-59	5.17083e-57	123.28
KEGG_GLYCOSAMINOGLYCAN_BIOSYNTHESIS_CHONDROITIN_SULFATE	0.201807	0.0031976	12.6877	5.00454e-34	7.67363e-33	66.3096
KEGG_HEMATOPOIETIC_CELL_LINEAGE	0.192556	0.00578666	15.9436	1.56081e-50	7.17973e-49	104.045
KEGG_CYTOKINE_CYTOKINE_RECEPTOR_INTERACTION	0.184688	0.00296636	17.4361	8.4307e-59	5.17083e-57	122.966
KEGG_SYSTEMIC_LUPUS_ERYTHEMATOSUS	0.18105	0.00759034	12.4073	1.01388e-32	1.33252e-31	63.3262
KEGG_AMINO_SUGAR_AND_NUCLEOTIDE_SUGAR_METABOLISM	0.180703	0.00922601	11.8272	4.40679e-30	4.50472e-29	57.305
KEGG_PROTEASOME	0.17896	0.00835977	6.65683	4.8867e-11	1.1831e-10	14.0487
KEGG_TOLL_LIKE_RECEPTOR_SIGNALING_PATHWAY	0.177919	0.00741066	13.9184	5.4494e-40	1.1141e-38	79.9335
KEGG_INTESTINAL_IMMUNE_NETWORK_FOR_IGA_PRODUCTION	0.172652	0.0126672	11.4665	1.73339e-28	1.32893e-27	53.6669
KEGG_GLYCOSPHINGOLIPID_BIOSYNTHESIS_GANGLIO_SERIES	0.172541	0.00187556	9.27084	1.35769e-19	5.94798e-19	33.4145
KEGG_ECM_RECEPTOR_INTERACTION	0.162754	-0.00018009	9.04195	9.42702e-19	4.03389e-18	31.5027
KEGG_CELL_ADHESION_MOLECULES_CAMS	0.162249	0.00706383	12.5386	2.49292e-33	3.52845e-32	64.7173
KEGG_PROTEIN_EXPORT	0.161428	0.00921361	5.8843	5.65492e-09	1.09527e-08	9.41837
KEGG_NICOTINATE_AND_NICOTINAMIDE_METABOLISM	0.157674	-0.000425845	11.618	3.74452e-29	2.99562e-28	55.1849
KEGG_SULFUR_METABOLISM	0.156631	0.00268196	8.48959	8.60111e-17	2.98605e-16	27.0542
KEGG_EPITHELIAL_CELL_SIGNALING_IN_HELICOBACTER_PYLORI_INFECTION	0.151195	0.0110838	11.6949	1.71094e-29	1.57406e-28	55.9609
KEGG_T_CELL_RECEPTOR_SIGNALING_PATHWAY	0.14968	0.0052891	9.73548	2.36015e-21	1.24077e-20	37.4156
KEGG_GLUTATHIONE_METABOLISM	0.149315	0.0070685	11.6198	3.6786e-29	2.99562e-28	55.2025
KEGG_APOPTOSIS	0.148734	0.00473624	11.7419	1.0581e-29	1.02468e-28	56.437
KEGG_SNARE_INTERACTIONS_IN_VESICULAR_TRANSPORT	0.147185	0.00864669	10.1236	7.09585e-23	3.84011e-22	40.8787
KEGG_VIRAL_MYOCARDITIS	0.145988	0.00955722	9.47766	2.27982e-20	1.13375e-19	35.1758
KEGG_ADHERENS_JUNCTION	0.144266	0.00696036	9.36527	6.0354e-20	2.77628e-19	34.2147
KEGG_PORPHYRIN_AND_CHLOROPHYLL_METABOLISM	0.142303	0.000877624	9.03553	9.94789e-19	4.16003e-18	31.4497
KEGG_FOCAL_ADHESION	0.142102	0.0047657	10.4882	2.39809e-24	1.47083e-23	44.2284
KEGG_TRYPTOPHAN_METABOLISM	0.13866	-6.92256e-05	12.0776	3.28314e-31	3.77561e-30	59.8787
KEGG_LEUKOCYTE_TRANSENDOTHELIAL_MIGRATION	0.138324	0.00574108	11.4197	2.77384e-28	2.04155e-27	53.2012
KEGG_PROPANOATE_METABOLISM	0.136689	0.000158891	7.84449	1.24167e-14	3.74537e-14	22.1624
KEGG_ALZHEIMERS_DISEASE	0.13634	0.00578771	8.68819	1.74343e-17	6.54675e-17	28.6265
KEGG_PATHOGENIC_ESCHERICHIA_COLI_INFECTION	0.135257	0.0115646	7.62195	6.39263e-14	1.78219e-13	20.5528
KEGG_TGF_BETA_SIGNALING_PATHWAY	0.134591	0.00166158	10.7545	1.90449e-25	1.20837e-24	46.7346
KEGG_ASCORBATE_AND_ALDARATE_METABOLISM	0.131386	-0.00295401	6.49601	1.37006e-10	3.07428e-10	13.0419
KEGG_FATTY_ACID_METABOLISM	0.130889	-0.000447821	9.41518	3.9214e-20	1.8501e-19	34.6403
KEGG_ENDOCYTOSIS	0.129509	0.0088249	11.9012	2.05374e-30	2.22288e-29	58.0615
KEGG_BIOSYNTHESIS_OF_UNSATURATED_FATTY_ACIDS	0.128442	0.00216968	7.74975	2.50664e-14	7.32097e-14	21.4722
KEGG_PPAR_SIGNALING_PATHWAY	0.127388	0.00124004	12.0846	3.05067e-31	3.74216e-30	59.9515
KEGG_NATURAL_KILLER_CELL_MEDIATED_CYTOTOXICITY	0.127228	0.00442415	10.3442	9.23888e-24	5.48372e-23	42.8944
KEGG_FC_GAMMA_R_MEDIATED_PHAGOCYTOSIS	0.126369	0.00913651	7.98239	4.40931e-15	1.37511e-14	23.18
KEGG_RENAL_CELL_CARCINOMA	0.125136	0.0117424	8.15829	1.15166e-15	3.65353e-15	24.5004
KEGG_RIBOFLAVIN_METABOLISM	0.123904	0.00651071	7.08348	2.85472e-12	7.39814e-12	16.8272
KEGG_OXIDATIVE_PHOSPHORYLATION	0.123224	0.0039668	6.10221	1.55901e-09	3.29722e-09	10.6714
KEGG_BETA_ALANINE_METABOLISM	0.122982	0.00234424	8.6905	1.7111e-17	6.54675e-17	28.6449
KEGG_PRIMARY_BILE_ACID_BIOSYNTHESIS	0.120845	-0.00555572	7.27009	7.86065e-13	2.06623e-12	18.0909
KEGG_PRION_DISEASES	0.120425	0.00652029	8.87266	3.85331e-18	1.50853e-17	30.1143
KEGG_ETHER_LIPID_METABOLISM	0.119915	-0.00332509	8.96227	1.83369e-18	7.33474e-18	30.8465
KEGG_COLORECTAL_CANCER	0.114017	0.00514178	7.35727	4.26111e-13	1.15301e-12	18.6913
KEGG_PENTOSE_AND_GLUCURONATE_INTERCONVERSIONS	0.112506	-0.00189759	5.97091	3.40531e-09	6.83115e-09	9.91136
KEGG_JAK_STAT_SIGNALING_PATHWAY	0.112478	0.0054762	11.3755	4.32252e-28	3.05901e-27	52.7619
KEGG_N_GLYCAN_BIOSYNTHESIS	0.111674	0.00861858	6.80983	1.79591e-11	4.58954e-11	15.0272
KEGG_PEROXISOME	0.107684	0.00203031	9.32827	8.29867e-20	3.72428e-19	33.9004
KEGG_DORSO_VENTRAL_AXIS_FORMATION	0.104696	0.00364012	6.79927	1.92557e-11	4.85349e-11	14.9591
KEGG_VALINE_LEUCINE_AND_ISOLEUCINE_DEGRADATION	0.103859	-0.00168181	6.00933	2.71344e-09	5.60982e-09	10.1322
KEGG_ACUTE_MYELOID_LEUKEMIA	0.103797	0.0120027	6.5566	9.31451e-11	2.14234e-10	13.4186
KEGG_PARKINSONS_DISEASE	0.103558	0.00345577	4.6872	3.20281e-06	5.26176e-06	3.29627
KEGG_ARGININE_AND_PROLINE_METABOLISM	0.100689	0.00220266	8.53001	6.23104e-17	2.20483e-16	27.3717
KEGG_VIBRIO_CHOLERAE_INFECTION	0.100327	0.0125232	7.73277	2.84077e-14	8.16721e-14	21.3493
KEGG_THYROID_CANCER	0.0999508	0.0171098	6.3111	4.36311e-10	9.55729e-10	11.912
KEGG_ADIPOCYTOKINE_SIGNALING_PATHWAY	0.0982666	0.00471724	8.9714	1.69954e-18	6.94925e-18	30.9215
KEGG_CHRONIC_MYELOID_LEUKEMIA	0.0980943	0.0104402	5.98932	3.0546e-09	6.24496e-09	10.017
KEGG_CYTOSOLIC_DNA_SENSING_PATHWAY	0.0950472	0.00372906	7.92734	6.6781e-15	2.04795e-14	22.772
KEGG_GLYCEROLIPID_METABOLISM	0.0937322	0.00561155	8.19449	8.70991e-16	2.91386e-15	24.7752
KEGG_ENDOMETRIAL_CANCER	0.0915027	0.00923596	5.9682	3.4601e-09	6.84579e-09	9.89584
KEGG_PANCREATIC_CANCER	0.0915002	0.0113969	6.12093	1.39295e-09	2.98027e-09	10.7811
KEGG_SMALL_CELL_LUNG_CANCER	0.0904188	0.00899487	6.62284	6.08728e-11	1.43597e-10	13.8341
KEGG_ARRHYTHMOGENIC_RIGHT_VENTRICULAR_CARDIOMYOPATHY_ARVC	0.0890613	-0.00129382	6.57436	8.3138e-11	1.93638e-10	13.5296
KEGG_PATHWAYS_IN_CANCER	0.0875034	0.00634262	9.6911	3.49932e-21	1.78854e-20	37.0265
KEGG_REGULATION_OF_ACTIN_CYTOSKELETON	0.0871941	0.00613463	8.565	4.70877e-17	1.69885e-16	27.6476
KEGG_O_GLYCAN_BIOSYNTHESIS	0.0869041	-0.0078613	6.68371	4.10448e-11	1.00697e-10	14.2192
KEGG_TYPE_II_DIABETES_MELLITUS	0.0861484	0.00269244	7.70934	3.37489e-14	9.55354e-14	21.18
KEGG_HISTIDINE_METABOLISM	0.0858636	-0.00632405	6.78546	2.10908e-11	5.2442e-11	14.8701
KEGG_HUNTINGTONS_DISEASE	0.0850237	0.00634981	4.77935	2.0565e-06	3.40897e-06	3.721
KEGG_PYRUVATE_METABOLISM	0.0839498	0.0016041	5.78198	1.02107e-08	1.89774e-08	8.84447
KEGG_AXON_GUIDANCE	0.0839161	-0.000515905	8.1858	9.3147e-16	3.06054e-15	24.7092
KEGG_INOSITOL_PHOSPHATE_METABOLISM	0.0807101	0.00431787	6.12778	1.33662e-09	2.89338e-09	10.8213
KEGG_NOTCH_SIGNALING_PATHWAY	0.0792499	0.011644	5.82365	8.03546e-09	1.52425e-08	9.07708
KEGG_PHOSPHATIDYLINOSITOL_SIGNALING_SYSTEM	0.0777332	0.00777579	5.97039	3.41557e-09	6.83115e-09	9.90843
KEGG_GLYCOSAMINOGLYCAN_BIOSYNTHESIS_HEPARAN_SULFATE	0.0763237	-0.00180046	5.68519	1.77076e-08	3.22594e-08	8.31024
KEGG_ANTIGEN_PROCESSING_AND_PRESENTATION	0.0754951	0.00792584	4.40558	1.18337e-05	1.84526e-05	2.04716
KEGG_AUTOIMMUNE_THYROID_DISEASE	0.0737901	0.00810105	4.04503	5.68518e-05	8.36858e-05	0.556309
KEGG_VASOPRESSIN_REGULATED_WATER_REABSORPTION	0.0721174	0.00844726	5.82015	8.19923e-09	1.53945e-08	9.05749
KEGG_CITRATE_CYCLE_TCA_CYCLE	0.0689887	0.0140504	3.41951	0.000655821	0.00090053	-1.73819
KEGG_TIGHT_JUNCTION	0.0685038	0.00304176	7.59496	7.77708e-14	2.1358e-13	20.3603
KEGG_MTOR_SIGNALING_PATHWAY	0.0684162	0.00856795	4.8627	1.3686e-06	2.3103e-06	4.11193
KEGG_STARCH_AND_SUCROSE_METABOLISM	0.0673369	-0.00478421	5.15437	3.13567e-07	5.44306e-07	5.53024
KEGG_VASCULAR_SMOOTH_MUSCLE_CONTRACTION	0.0662362	0.00684235	6.53594	1.06282e-10	2.41432e-10	13.2898
KEGG_PANTOTHENATE_AND_COA_BIOSYNTHESIS	0.0657953	0.00044216	4.08166	4.87331e-05	7.23137e-05	0.702154
KEGG_FOLATE_BIOSYNTHESIS	0.0647829	0.0100198	3.36484	0.000798614	0.00108848	-1.92098
KEGG_MAPK_SIGNALING_PATHWAY	0.0644764	0.00422424	8.19827	8.45898e-16	2.88232e-15	24.804
KEGG_PROSTATE_CANCER	0.0644595	0.00716785	5.05257	5.28921e-07	9.09546e-07	5.02638
KEGG_P53_SIGNALING_PATHWAY	0.0642403	0.00686621	4.24934	2.36987e-05	3.60376e-05	1.3861
KEGG_GAP_JUNCTION	0.0638987	0.00631228	5.85046	6.88222e-09	1.31909e-08	9.22755
KEGG_NEUROTROPHIN_SIGNALING_PATHWAY	0.0637347	0.012138	4.62953	4.2098e-06	6.79476e-06	3.03448
KEGG_BLADDER_CANCER	0.0635494	0.0130679	4.66474	3.56378e-06	5.80296e-06	3.19398
KEGG_LYSINE_DEGRADATION	0.0624175	0.00572509	4.4428	9.99698e-06	1.57217e-05	2.20802
KEGG_RIG_I_LIKE_RECEPTOR_SIGNALING_PATHWAY	0.0622997	0.00304004	5.47361	5.73494e-08	1.02449e-07	7.17161
KEGG_ALDOSTERONE_REGULATED_SODIUM_REABSORPTION	0.0618627	-0.00708879	5.93411	4.22755e-09	8.27521e-09	9.70108
KEGG_VEGF_SIGNALING_PATHWAY	0.0603207	0.00797568	5.18331	2.69799e-07	4.72791e-07	5.67524
KEGG_AMYOTROPHIC_LATERAL_SCLEROSIS_ALS	0.0596878	-0.00180817	6.40287	2.46431e-10	5.46306e-10	12.4691
KEGG_PROXIMAL_TUBULE_BICARBONATE_RECLAMATION	0.0592762	-0.0120585	4.23523	2.52046e-05	3.80135e-05	1.32756
KEGG_ALANINE_ASPARTATE_AND_GLUTAMATE_METABOLISM	0.0571174	0.00111023	4.29697	1.92213e-05	2.97203e-05	1.58521
KEGG_UBIQUITIN_MEDIATED_PROTEOLYSIS	0.054037	0.0151187	3.16744	0.00159025	0.00210509	-2.55699
KEGG_SELENOAMINO_ACID_METABOLISM	0.0521802	0.0048648	3.46253	0.000560591	0.000775554	-1.59234
KEGG_MELANOGENESIS	0.051679	0.000791721	6.01899	2.56233e-09	5.35761e-09	10.188
KEGG_REGULATION_OF_AUTOPHAGY	0.0508482	-0.00657055	3.74664	0.000190753	0.000272081	-0.584717
KEGG_HYPERTROPHIC_CARDIOMYOPATHY_HCM	0.050247	-0.00262406	4.11638	4.20616e-05	6.29214e-05	0.841617
KEGG_BASAL_TRANSCRIPTION_FACTORS	0.0498328	0.00687469	2.5506	0.01092	0.0133065	-4.30137
KEGG_WNT_SIGNALING_PATHWAY	0.0494333	0.00388382	5.43369	7.12702e-08	1.26093e-07	6.96133
KEGG_STEROID_BIOSYNTHESIS	0.0480093	-0.00103799	2.37953	0.0175445	0.0212381	-4.7195
KEGG_ARACHIDONIC_ACID_METABOLISM	0.0464265	-0.00214094	3.48498	0.000516192	0.000725033	-1.51555
KEGG_PRIMARY_IMMUNODEFICIENCY	0.0463521	0.0097064	2.71247	0.00680723	0.00863814	-3.87941
KEGG_BUTANOATE_METABOLISM	0.0460314	-0.00484346	3.46723	0.000551023	0.000768092	-1.57633
KEGG_GLYCEROPHOSPHOLIPID_METABOLISM	0.0448309	0.00173839	4.26053	2.25652e-05	3.46e-05	1.43269
KEGG_ERBB_SIGNALING_PATHWAY	0.0441134	0.00574637	3.81529	0.000145414	0.000209033	-0.329697
KEGG_GLIOMA	0.0434694	0.0121087	3.28363	0.00106472	0.00144051	-2.18716
KEGG_GLYCOSYLPHOSPHATIDYLINOSITOL_GPI_ANCHOR_BIOSYNTHESIS	0.0429123	0.00259224	2.60372	0.00937518	0.0116556	-4.1657
KEGG_B_CELL_RECEPTOR_SIGNALING_PATHWAY	0.0414538	0.0102159	2.28806	0.0223678	0.0268998	-4.93133
KEGG_GLYCOSPHINGOLIPID_BIOSYNTHESIS_LACTO_AND_NEOLACTO_SERIES	0.0407367	-0.010767	2.67748	0.00755436	0.00952056	-3.97279
KEGG_INSULIN_SIGNALING_PATHWAY	0.0402659	0.00708102	3.88771	0.000108708	0.000157498	-0.0557954
KEGG_DILATED_CARDIOMYOPATHY	0.0397306	-0.00179098	3.21295	0.00136098	0.00182789	-2.41368
KEGG_GLYCOLYSIS_GLUCONEOGENESIS	0.0391501	0.00071858	3.08238	0.00211674	0.00278201	-2.81946
KEGG_FC_EPSILON_RI_SIGNALING_PATHWAY	0.0349119	0.00496009	2.84779	0.00450367	0.00575469	-3.50706
KEGG_CARDIAC_MUSCLE_CONTRACTION	0.0342837	0.000451358	3.01475	0.00264482	0.00345139	-3.02315
KEGG_MELANOMA	0.0300656	0.000676103	3.17309	0.00156	0.00207999	-2.53932
KEGG_LONG_TERM_DEPRESSION	0.0239286	0.00539432	2.55888	0.0106653	0.0130828	-4.28041
KEGG_PURINE_METABOLISM	-0.0293114	0.00568647	-2.58921	0.00977652	0.012073	-4.20303
KEGG_TYROSINE_METABOLISM	-0.0313141	-0.00709213	-2.66391	0.00786343	0.00984266	-4.00868
KEGG_GLYCINE_SERINE_AND_THREONINE_METABOLISM	-0.0576943	0.00206236	-4.56088	5.80652e-06	9.29043e-06	2.72688
KEGG_RETINOL_METABOLISM	-0.0608105	-0.00575931	-3.96898	7.79922e-05	0.000113893	0.257461
KEGG_ONE_CARBON_POOL_BY_FOLATE	-0.0612311	0.0114993	-2.95156	0.00324464	0.00417492	-3.20948
KEGG_NON_HOMOLOGOUS_END_JOINING	-0.0703984	0.00483534	-2.98886	0.00287717	0.00372817	-3.09998
KEGG_MATURITY_ONSET_DIABETES_OF_THE_YOUNG	-0.0718619	-0.0110262	-3.72573	0.000207022	0.000293015	-0.661526
KEGG_HEDGEHOG_SIGNALING_PATHWAY	-0.073408	-0.0078863	-5.76164	1.14706e-08	2.1106e-08	8.73152
KEGG_NEUROACTIVE_LIGAND_RECEPTOR_INTERACTION	-0.0786589	-0.00710497	-4.90392	1.11639e-06	1.902e-06	4.30765
KEGG_GLYOXYLATE_AND_DICARBOXYLATE_METABOLISM	-0.080947	0.00808319	-4.8052	1.81369e-06	3.0338e-06	3.84157
KEGG_NUCLEOTIDE_EXCISION_REPAIR	-0.0883192	0.008168	-4.45435	9.48469e-06	1.50447e-05	2.25821
KEGG_LINOLEIC_ACID_METABOLISM	-0.135905	0.00110789	-6.64411	5.30612e-11	1.26796e-10	13.9683
KEGG_MISMATCH_REPAIR	-0.141847	0.0125233	-5.57198	3.33691e-08	6.01953e-08	7.69601
KEGG_TASTE_TRANSDUCTION	-0.147052	-0.00831552	-8.63034	2.78388e-17	1.02447e-16	28.1654
KEGG_HOMOLOGOUS_RECOMBINATION	-0.16143	0.0107444	-7.81896	1.5015e-14	4.45607e-14	21.9757
KEGG_BASE_EXCISION_REPAIR	-0.164536	0.0117657	-8.17459	1.01566e-15	3.27864e-15	24.624
KEGG_DNA_REPLICATION	-0.185768	0.0141962	-7.31763	5.63342e-13	1.50225e-12	18.4175
KEGG_OLFACTORY_TRANSDUCTION	-0.193881	-0.0106758	-9.4522	2.84476e-20	1.37746e-19	34.9572

## Sheet: S10
Table-S10: Functional annotation and KEGG pathway for differentially expressed genes between cluster B and cluster A patients
term	ID	description	GeneRatio	BgRatio	pValue	FDR	qvalue	geneID	size	DB	enrichmentRatio
pathway	hsa04061	Viral protein interaction with cytokine and cytokine receptor	11/49	100/7914	1.46561e-11	1.4363e-09	1.09535e-09	CCL2/TNFSF10/CCL8/CXCL12/CCR1/CXCL10/CXCL11/CCL5/CXCL8/CXCL9/CXCL13	11	pathway_KEGG	0.22449
	hsa04060	Cytokine-cytokine receptor interaction	12/49	294/7914	1.48587e-07	5.68741e-06	4.33734e-06	CCL2/TNFSF10/TNFSF13B/CCL8/CXCL12/CCR1/CXCL10/CXCL11/CCL5/CXCL8/CXCL9/CXCL13	12	pathway_KEGG	0.244898
	hsa04062	Chemokine signaling pathway	10/49	189/7914	1.74104e-07	5.68741e-06	4.33734e-06	CCL2/CCL8/CXCL12/CCR1/CXCL10/CXCL11/CCL5/CXCL8/CXCL9/CXCL13	10	pathway_KEGG	0.204082
	hsa04657	IL-17 signaling pathway	7/49	93/7914	1.41599e-06	3.46918e-05	2.64567e-05	CCL2/S100A8/CXCL10/CEBPB/S100A9/CXCL8/MMP1	7	pathway_KEGG	0.142857
	hsa05323	Rheumatoid arthritis	6/49	93/7914	2.08409e-05	0.000408481	0.000311516	CCL2/TNFSF13B/CXCL12/CCL5/CXCL8/MMP1	6	pathway_KEGG	0.122449
	hsa04978	Mineral absorption	5/49	58/7914	2.64398e-05	0.00043185	0.000329338	MT1E/MT2A/MT1H/MT1X/MT1G	5	pathway_KEGG	0.102041
	hsa04620	Toll-like receptor signaling pathway	6/49	104/7914	3.94079e-05	0.00055171	0.000420746	CXCL10/TLR8/CXCL11/CCL5/CXCL8/CXCL9	6	pathway_KEGG	0.122449
	hsa04621	NOD-like receptor signaling pathway	7/49	181/7914	0.00011119	0.00136208	0.00103875	CCL2/GBP1/GBP5/GBP2/GBP3/CCL5/CXCL8	7	pathway_KEGG	0.142857
	hsa05164	Influenza A	6/49	170/7914	0.000584954	0.00590641	0.00450435	CCL2/TNFSF10/SOCS3/CXCL10/CCL5/CXCL8	6	pathway_KEGG	0.122449
	hsa04668	TNF signaling pathway	5/49	112/7914	0.000602695	0.00590641	0.00450435	CCL2/SOCS3/CXCL10/CEBPB/CCL5	5	pathway_KEGG	0.102041
	hsa05142	Chagas disease (American trypanosomiasis)	4/49	102/7914	0.00353286	0.0314745	0.0240031	CCL2/CCL5/C1QB/CXCL8	4	pathway_KEGG	0.0816327
BP	GO:0009615	response to virus	13/72	323/17913	4.56868e-10	7.01293e-07	5.28044e-07	GBP1/CCL8/CXCL12/CXCL10/GBP3/TLR8/FGL2/IFIT3/IFITM1/CCL5/PRF1/CXCL9/MMP12	13	geneontology_Biological_Process	0.180556
	GO:0030595	leukocyte chemotaxis	10/72	188/17913	3.89309e-09	2.17209e-06	1.63549e-06	CCL2/S100A8/CXCL12/CCR1/CXCL10/S100A9/CXCL11/CCL5/CXCL8/CXCL13	10	geneontology_Biological_Process	0.138889
	GO:0032103	positive regulation of response to external stimulus	12/72	315/17913	4.24512e-09	2.17209e-06	1.63549e-06	S100A8/CXCL12/GBP5/CCR1/CXCL10/FCER1G/CEBPB/S100A9/IDO1/CCL5/CXCL8/CXCL13	12	geneontology_Biological_Process	0.166667
	GO:0071294	cellular response to zinc ion	5/72	19/17913	1.01385e-08	3.89063e-06	2.92948e-06	MT1E/MT2A/MT1H/MT1X/MT1G	5	geneontology_Biological_Process	0.0694444
	GO:0010043	response to zinc ion	6/72	44/17913	2.13314e-08	6.54875e-06	4.93093e-06	S100A8/MT1E/MT2A/MT1H/MT1X/MT1G	6	geneontology_Biological_Process	0.0833333
	GO:0034341	response to interferon-gamma	9/72	173/17913	2.99665e-08	7.66643e-06	5.77249e-06	CCL2/GBP1/MT2A/FCGR1B/GBP5/SOCS3/GBP2/IFITM1/CCL5	9	geneontology_Biological_Process	0.125
	GO:0050900	leukocyte migration	13/72	467/17913	3.80235e-08	8.33801e-06	6.27816e-06	CCL2/S100A8/CCL8/CXCL12/CCR1/CXCL10/FCER1G/S100A9/CXCL11/CCL5/CXCL8/CXCL13/MMP1	13	geneontology_Biological_Process	0.180556
	GO:0070555	response to interleukin-1	9/72	183/17913	4.87043e-08	9.15998e-06	6.89707e-06	CCL2/GBP1/GBP2/GBP3/CEBPB/HNMT/CCL5/CXCL8/CHI3L1	9	geneontology_Biological_Process	0.125
	GO:0098542	defense response to other organism	13/72	481/17913	5.37067e-08	9.15998e-06	6.89707e-06	S100A8/GBP1/CXCL10/GBP3/CEBPB/S100A9/TLR8/FGL2/PRF1/CXCL9/CXCL13/PLAC8/MMP12	13	geneontology_Biological_Process	0.180556
	GO:0060326	cell chemotaxis	10/72	253/17913	6.57641e-08	1.00948e-05	7.60095e-06	CCL2/S100A8/CXCL12/CCR1/CXCL10/S100A9/CXCL11/CCL5/CXCL8/CXCL13	10	geneontology_Biological_Process	0.138889
	GO:0042119	neutrophil activation	13/72	499/17913	8.23514e-08	1.14918e-05	8.65281e-06	STOM/S100A8/LILRB2/FCER1G/S100A9/SERPINA1/FGL2/TNFAIP6/FCGR2A/CCL5/CXCL8/PLAC8/CHI3L1	13	geneontology_Biological_Process	0.180556
	GO:0072678	T cell migration	6/72	59/17913	1.29851e-07	1.66101e-05	1.25067e-05	CCL2/CXCL12/CXCL10/CXCL11/CCL5/CXCL13	6	geneontology_Biological_Process	0.0833333
	GO:0071346	cellular response to interferon-gamma	8/72	153/17913	1.77656e-07	2.09771e-05	1.57949e-05	CCL2/GBP1/MT2A/FCGR1B/GBP5/SOCS3/GBP2/CCL5	8	geneontology_Biological_Process	0.111111
	GO:0071347	cellular response to interleukin-1	8/72	156/17913	2.06288e-07	2.14196e-05	1.61281e-05	CCL2/GBP1/GBP2/GBP3/CEBPB/CCL5/CXCL8/CHI3L1	8	geneontology_Biological_Process	0.111111
	GO:0002688	regulation of leukocyte chemotaxis	7/72	105/17913	2.09312e-07	2.14196e-05	1.61281e-05	CCL2/CXCL12/CCR1/CXCL10/CCL5/CXCL8/CXCL13	7	geneontology_Biological_Process	0.0972222
CC	GO:0031012	extracellular matrix	11/75	468/18678	2.50935e-06	0.000265991	0.000240369	S100A8/CXCL12/S100A9/SERPINA1/TGFBI/FGL2/C1QB/LAMB1/CHI3L1/MMP12/MMP1	11	geneontology_Cellular_Component	0.146667
	GO:0062023	collagen-containing extracellular matrix	8/75	399/18678	0.000195546	0.0103639	0.00936562	S100A8/CXCL12/S100A9/SERPINA1/TGFBI/FGL2/C1QB/LAMB1	8	geneontology_Cellular_Component	0.106667
	GO:0101002	ficolin-1-rich granule	5/75	185/18678	0.000889739	0.0314375	0.0284092	LILRB2/FCER1G/SERPINA1/FGL2/TNFAIP6	5	geneontology_Cellular_Component	0.0666667
	GO:0009897	external side of plasma membrane	5/75	199/18678	0.0012317	0.03264	0.0294959	CCR1/CXCL10/TLR8/CD163/CXCL9	5	geneontology_Cellular_Component	0.0666667
MF	GO:0045236	CXCR chemokine receptor binding	6/73	10/16969	1.0645e-12	2.1077e-10	1.65837e-10	CXCL12/CXCL10/CXCL11/CXCL8/CXCL9/CXCL13	6	geneontology_Molecular_Function	0.0821918
	GO:0042379	chemokine receptor binding	8/73	47/16969	2.17375e-11	2.15201e-09	1.69324e-09	CCL2/CXCL12/CXCL10/CXCL11/CCL5/CXCL8/CXCL9/CXCL13	8	geneontology_Molecular_Function	0.109589
	GO:0008009	chemokine activity	7/73	30/16969	3.81995e-11	2.52117e-09	1.98369e-09	CXCL12/CXCL10/CXCL11/CCL5/CXCL8/CXCL9/CXCL13	7	geneontology_Molecular_Function	0.0958904
	GO:0005125	cytokine activity	9/73	154/16969	1.95381e-08	8.4868e-07	6.67755e-07	TNFSF10/TNFSF13B/CXCL12/CXCL10/CXCL11/CCL5/CXCL8/CXCL9/CXCL13	9	geneontology_Molecular_Function	0.123288
	GO:0005126	cytokine receptor binding	10/73	210/16969	2.14313e-08	8.4868e-07	6.67755e-07	CCL2/TNFSF10/TNFSF13B/CXCL12/CXCL10/CXCL11/CCL5/CXCL8/CXCL9/CXCL13	10	geneontology_Molecular_Function	0.136986
	GO:0001664	G protein-coupled receptor binding	8/73	205/16969	2.71474e-06	8.95865e-05	7.0488e-05	CCL2/CXCL12/CXCL10/CXCL11/CCL5/CXCL8/CXCL9/CXCL13	8	geneontology_Molecular_Function	0.109589
	GO:0048018	receptor ligand activity	9/73	397/16969	4.96086e-05	0.00140321	0.00110407	TNFSF10/TNFSF13B/CXCL12/CXCL10/CXCL11/CCL5/CXCL8/CXCL9/CXCL13	9	geneontology_Molecular_Function	0.123288
	GO:0030545	receptor regulator activity	9/73	425/16969	8.37469e-05	0.00207274	0.00163086	TNFSF10/TNFSF13B/CXCL12/CXCL10/CXCL11/CCL5/CXCL8/CXCL9/CXCL13	9	geneontology_Molecular_Function	0.123288
	GO:0048020	CCR chemokine receptor binding	3/73	26/16969	0.000184966	0.00406926	0.00320176	CCL2/CCL5/CXCL13	3	geneontology_Molecular_Function	0.0410959
	GO:0019864	IgG binding	2/73	10/16969	0.000803314	0.0144597	0.0113771	FCGR1B/FCGR2A	2	geneontology_Molecular_Function	0.0273973
	GO:0035325	Toll-like receptor binding	2/73	10/16969	0.000803314	0.0144597	0.0113771	S100A8/S100A9	2	geneontology_Molecular_Function	0.0273973
	GO:0016004	phospholipase activator activity	2/73	11/16969	0.000979096	0.0149124	0.0117333	CCL8/CCL5	2	geneontology_Molecular_Function	0.0273973
